# Supplementary material for: An examination of species limits in the Aulacorhynchus “prasinus” toucanet complex (Aves: Ramphastidae)
Source: PeerJ. 2016 Aug 30;4:e2381. doi: 10.7717/peerj.2381 (PMC5012271; doi:10.7717/peerj.2381)
Supplement: Data S1 [file peerj-04-2381-s001.xls]

## Sheet: A
Aulacorhynchus "prasinus" taxa
Coll. No.	subsp.	LATLONG	Decimal Lat	Decimal Long	Locality	DATE	SEX	AGE	Mass	WCH	TL	TS	BL	BLH	BLW	P5	P6	WGTIP	Lgst2o	Collector
CM126679	prasinus prasinus	21/16,-98/48	21.2667	-98.8	Mex:SLP:Tamazunchale	14 Apr 1939	M			125.6	115.4	30	69.8	24	21.9					J.B. Semple
CM126708	prasinus prasinus	21/16,-98/48	21.2667	-98.8	Mex:SLP:nr.Tamazunchale	26 Apr 1939	M			124.6	104.9	31.9	70	20.8	21.5					J.B. Semple
LSUMNS11246	prasinus prasinus]	21/24,-98/59	21.4	-98.9833	MEX:SLP:XilitlaRegion,1700'	15 Feb 1947	M			122.9	105.8	30.3	67.9	25.2	21.5	95.5	96.5	11.7	82	Newmans
LSUMNS15179	prasinus prasinus]	21/24,-98/59	21.4	-98.9833	MEX:SLP:XilitlaRegion,3000'	11 Jul 1950	M		170	115.6	106.2	32	69.9	24.2	20.5	94.5	95.5	12.3	71.5	R.J.Newman
LSUMNS11247	prasinus prasinus]	21/24,-98/59	21.4	-98.9833	MEX:SLP:XilitlaRegion,2000'	14 Feb 1947	M			120.2	110.8	31	73.3	24	21.4	94	94	14	71	Marcella Newman
LSUMNS11248	prasinus prasinus]	21/24,-98/59	21.4	-98.9833	MEX:SLP:XilitlaRegion,2000'	14 Feb 1947	M			122.8	110.7	30.4	72.9	24.9	20.5				81.5	Marcella Newman
USNM155172	prasinus prasinus	19/17,-96/54	19.2833	-96.9	MEX:VC:Mirador	6 Feb 1894	M			134.4	115.8	32.6	63.5	23.7	21	101.5	101	22.8	77.5	Nelson & Goldman
FMNH41536	prasinus prasinus	19/32,-96/55	19.5333	-96.9167	MEX:VC:Jalapa	Jun 1888	M			129.2	112	31.1	61.9	23.4	20.7	103.5	101.5	14.6	80	Osbert Salvin & Frank D. Godman
FMNH187172	prasinus prasinus	18/55,-96/07	18.9167	-96.1167	MEX:VC:Ojochico, 1500'	27 Jul 1948	M			121.2	108	32	72.6	22.1	19.7	91.5	92	15.1	73.5	E. & M. Traylor
FMNH187173	prasinus prasinus	18/55,-96/07	18.9167	-96.1167	MEX:VC:Ojochico,1800'	11 Aug 1948	M			116.7		33.2	76.2	25.1	21.2	97.5	97.5	11.8	60	E. & M. Traylor
FMNH187177	prasinus prasinus	18/55,-96/07	18.9167	-96.1167	MEX:VC:Ojochico,1800'	11 Aug 1948	M			123.2		32.8	74.3	24.1	19.5	98.5	98.5	17.8	77	E. & M. Traylor
LSUMNS2903	prasinus prasinus]	18/53,-96/54	18.8833	-96.9	MEX:VC:Potrero,10miEofCordoba	28 Dec 1937	M			126	112.5	31.7	71.2	23.2	18.9	105	106	18.6	81.5	Dyfing McH. Forbes
AMNH153224	prasinus prasinus	19/32,-96/55	19.5333	-96.9167	MEX:VC:Jalapa	6 Apr 1897	M			122.4	104.7	30.4	61.2	22.1	20.7	90.5	91.5	12	78	F. M. Chapman
AMNH153224	prasinus prasinus	19/32,-96/55	19.5333	-96.9167	MEX:VC:Jalapa	6 Apr 1897	M			122.2	105.6	30.5	61.7	22.1	20.9	102.5	103	12.2	79	F. M. Chapman
AMNH68731	prasinus prasinus	19/32,-96/55	19.5333	-96.9167	MEX:VC:Jalapa	5 Apr 1897	M			131	118.6	32.4	68.8	23	21.1	103.5	104.5	15.4	83	F. M. Chapman
LSUMNS33133	prasinus prasinus]	16/38,-94/18	16.6333	-94.3	MEX:Oaxaca:12miNNE Zanatepec	27 Mar 1964	M			126.5	114	32	76.6	26.2	21.6	99.5	100.5	15.8	78.5	John J. Morony
LSUMNS24380	prasinus prasinus]	17/36,-96/25	17.6	-96.4167	MEX:Oaxaca:15mi.SW ValleNacional	24 Apr 1961	M		197.5	123.4	110.9	33.3	78.6	25.7	20.7	103	103.5	19	84	L.C. Binford
LSUMNS27448	prasinus prasinus]	17/36,-96/25	17.6	-96.4167	MEX:Oaxaca:15mi.SW ValleNacional,4100'	25 Nov 1961	M		239.2	129.7	115.5	33.7	83.6	25	22.4	99	100	15	83.5	D.G. Berrett; "very fat"
SWCMNH4956	prasinus prasinus	16/30,-94/23	16.5	-94.3833	MEX:Oaxaca,25kmNW Tapanatepec,RanchoVicente	23 Apr 1964	M			125.5	111.6	33.4	79	25.2	21.3	106	108.5	18.9	76.5	Warren Rook
MLZ31136	prasinus prasinus	17.22,-96	17.22	-96	MEX:Oaxaca,Moctum	8 Dec 1941	M			122.8	101.9	33.4	64.6	23.9	20.7			14.2		M. Toro Aviles
MLZ37427	prasinus prasinus	18/54,-97	18.9	-97	MEX:VC,Fortiin,3miNW, at Matlac,3250ft.	14 May 1955	M			127.2	112.7	33.7	71.7	24.2	21.7			16.4		Chester C. Lamb
MLZ31138	prasinus prasinus	17.22,-96	17.22	-96	MEX:Oaxaca,Moctum	4 Dec 1941	M			131.1	115.5	29.5	72.4	24.1	20.9			19.3		M. del Toro Aviles
MLZ31140	prasinus prasinus	17.22,-96	17.22	-96	MEX:Oaxaca,Moctum	6 Oct 1941	M			131.3	110.4	34.8	69.1	24.1	21.9			16.8		M. del Toro Aviles
MLZ31139	prasinus prasinus	17.22,-96	17.22	-96	MEX:Oaxaca,Moctum	8 Dec 1941	M			131.1	118.8	32.3	73	24.2	21.9			15.6		M. del Toro Aviles
MLZ33524	prasinus prasinus	19/04,-96/56	19.0667	-96.9333	MEX:VC,4miNWPresidio,30kmSCordoba,1500ft.	30 Apr 1942	M			121.5	108.2	34.7	72.9	26.7	22.5			16		Robert T. Moore
MLZ33071	prasinus prasinus	19/04,-96/56	19.0667	-96.9333	MEX:VC,LaGloria,10miSWPresidio	11 Jul 1942	M			127.1		33	77.2	24.3	21.2			17.3		Chester C. Lamb
MLZ33067	prasinus prasinus	19/04,-96/56	19.0667	-96.9333	MEX:VC,LaGloria,10miSWPresidio	8 Jul 1942	M			123.3	116.7	34.2	82.6	25.6	23.1			12		C.C. Lamb
MLZ31141	prasinus prasinus	17.22,-96	17.22	-96	MEX:Oaxaca,Moctum	7 Dec 1941	M			129.5	124.4	32.6	77.6	24.8	23.4			19.2		Miguel Alvarez del Toro
CNAV2358	prasinus prasinus	20/21,-98/15	20.35	-98.25	MEX:Hidalgo,MpioTenangodeDoria,Huasquille	26 Jan 1982	M		175.7	126.3	110.1	32.2	72.8	24.6	21.6			17.7		Noemi Chavez C.
CNAV2357	prasinus prasinus	20/21,-98/15	20.35	-98.25	MEX:Hidalgo,MpioTenangodeDoria,Huasquille	24 Jan 1982	M		190.6	124.1	113.3	32.6	65.9	24.5	19.5			16.7		Noemi Chavez C.
CNAV19206	prasinus prasinus	16/22,-94/13	16.3667	-94.2167	MEX:Oaxaca,NWTapanatepec,Rancho"Bacente"	6 Dec 1963	M			135	118.5	34.7	83.6	26.5	21.1			19.4		from col. of Warren Rook
MZFC10993	prasinus prasinus	21/09,-98/53	21.15	-98.8833	MEX:Hidalgo,Chalpuhuacan,ArroyoBlanco	30 May 1992	M		198	124.1	112.3	33.7	69.6	24.8	22.6	15.8		15.8		BMM899
MZFC10992	prasinus prasinus	21/09,-98/53	21.15	-98.8833	MEX:Hidalgo,Chalpuhuacan,ArroyoBlanco	30 May 1992	M		180	124.8	112	33.5	72.9	25.8	21.8			16.3		BMM898
MZFC4325	prasinus prasinus?	19/23,-96/57	19.3833	-96.95	MEX:VC:Teocelo,MonteBlanco	7 Dec 1985	M		170	122.7	114.7	33.2	69.5	23.9	19.4			14.4		BCT162
USNM155175	prasinus chiapensis	15/13,-92/14	15.2167	-92.2333	MEX:Chiapas:Pinabete	10 Feb 1896	M			134	110.8	33.1	64.3	24.7	21.2	103.5	102	17.7	82.5	Nelson & Goldman
USNM155173	prasinus chiapensis	15/13,-92/14	15.2167	-92.2333	MEX:Chiapas:Pinabete	9 Feb 1896	M			130.2	120.3	32.9	72.3	25.6	22.2	102.5	105	20.3	77.5	Nelson & Goldman
FMNH153200	prasinus "prasinus"[=virescens]	16/45,-93/07	16.75	-93.1167	MEX:Chiapas:TuxtlaGuttierrez,3900'	20 Sep 1945	M			119.8	103.2	28.2	72	23.1	19	96.5	99.5	15.7	71	Alvarez del Toro
FMNH186059	prasinus "prasinus"[=virescens]	17/04,-92/15	17.0667	-92.25	MEX:Chiapas:Taxholob,Ocosingo,1200 m.	8 Jun 1947	M			123.9	108.6	31.9	71	23.3	19.5	103.5	103	18	67	Alvarez del Toro
LSUMNS44933	prasinus	16/06,-93/45	16.1	-93.75	MEX:Chiapas:9mi.SE,13mi.NE Tonala	24 Aug 1961	M			123.1	109	29.4	79.9	25.6	22	98.5	100	14.2	80	Alfred L. Gardner
LSUMNS40685	prasinus	16/45,-91/43	16.75	-91.7167	MEX:Chiapas:FincaPatichuiz,ca.33mi.NE Las Margaritas	1 Mar 1963	M			120.2	105.1	32.8	67.4	22.7	20.4	101	101	16.1	73	Alfred L. Gardner
LSUMNS61503	prasinus	16/45,-91/43	16.75	-91.7167	MEX:Chiapas:FincaPatichuiz,ca.33mi.NE Las Margaritas,ca.6000'	4 Mar 1963	M			121.1	106	31.5	70.5	23.8	19.4	83.5	85	15.1	74.5	Alfred L. Gardner
LSUMNS61504	prasinus	16/45,-91/43	16.75	-91.7167	MEX:Chiapas:FincaPatichuiz,ca.33mi.NE Las Margaritas,ca.6000'	5 Mar 1963	M			118.7	105.1	33.2	74.6	24.9	20.8	90.5	91	14.1	75	Alfred L. Gardner
LSUMNS40687	prasinus	16/45,-91/43	16.75	-91.7167	MEX:Chiapas:FincaPatichuiz,ca.33mi.NE Las Margaritas,ca.6000'	15 Feb 1963	M			117.7	107	31.8	72.2	23.5	20.6	83	83	17.5	69	Alfred L. Gardner
LSUMNS40686	prasinus	16/45,-91/43	16.75	-91.7167	MEX:Chiapas:FincaPatichuiz,ca.33mi.NE Las Margaritas,ca.6000'	12 Oct 1962	M			127.6	106.9	31.5	71.1	23.6	19.1			17.1	76	Alfred L. Gardner
LSUMNS44936	prasinus	16/45,-91/43	16.75	-91.7167	MEX:Chiapas:FincaPatichuiz,ca.33mi.NE Las Margaritas,ca.6000'	14 Oct 1962	M			123	105.1	30.2	66.3	23.6	20.2	90	90.5	19.7	81	Alfred L. Gardner
LSU/ELY86722	prasinus	16/46,-93/22	16.7667	-93.3667	MEX:Chiapas:Ocozocuautla,26kmN	4 Feb 1975	M			123.2	106	34	82.6	24.5	22.4	101.5	101.5	15.9	73	Charles A. Ely
LSUMNS40679	prasinus stenorhabdus	15/38,-92/48	15.6333	-92.8	MEX:Chiapas,Mapastepec,ParajeElTriunfo	7 May 1960	M			119.8	105.8	35.6	69.7	25.5	20.7	99.5	100	11.4	75.5	Miguel Alvarez del Toro
FMNH186058	prasinus virescens]	17/04,-92/15	17.0667	-92.25	MEX:Chiapas:Taxholob,1200m.	23 May 1947	M			118	108.5	32.1	72.7	22.8	20	100	100.5	15.9	79	Alvarez del Toro
SWCMNH4957	prasinus	16/04,-92/30	16.0667	-92.5	MEX:Chiapas,Sta.Rosa	3 Apr 1971	M			120.8	108.6	30.7	71.3	24.1	20.3	95	97	16	78	Hippolito Ramirez C.
SWCMNH4958	prasinus	16/04,-92/30	16.0667	-92.5	MEX:Chiapas,Sta.Rosa	6 Apr 1971	M			121.6	107	33.9	65.5	24	20	94.5	98	17.8	73.5	Hippolito & Abraham Ramirez C. & V.
AMNH766559	prasinus sten. [=virescens]	16/50,-93/04	16.8333	-93.0667	MEX:Chiapas,near Sumidero	22 May 1962	M			130.4	113.5	33.2	82.4	25.2	22.8			12.3	83	J. S. Rowley
AMNH766558	prasinus sten. [=virescens]	16/50,-93/04	16.8333	-93.0667	MEX:Chiapas,near Sumidero	22 May 1962	M			122.6	103.7	31.6	75.2	25.7	21.5	91.5	92.5	15.5	72	J. S. Rowley
LSUMNS21039	prasinus	16/15,-89/00	16.25	-89	BELIZE:Toledo Dist,7miNW Sn.PedroColombia	19 May 1956	M		153.6	121	101	32.6	74.1	24.5	21.3	85.5	87.5	19.8	74.5	Dan Dennett,Jr.
LSUMNS23686	prasinus	17/33,-89/02	17.55	-89.0333	BELIZE:OrangeWalkDist,GallonJug	15 Jun 1956	M			113.1	98.3	30	61.5	22.8	18.7	93.5	93.5	19.2	67	Ernesto Barahona
AMNH487041	prasinus virescens	14/34,-90/44			GUAT:	1800's	M]			122.3	108.5	32	77.3	25.6	20.3	96	97	17.8	76	?
AMNH394397	prasinus virescens	14/10,-89/46	14.1667	-89.7667	GUAT: LaPerla,40miNEBarrillos	5 Apr 1927	M			127.5	114.5	33.1	72.8	22.3	21.1	92.5	94.5	17.7	89	A. W. Anthony
AMNH394393	prasinus sten. [=virescens]	15/26,-89/45	15.4333	-89.75	GUAT: Finca Sepaquite	3 Jun 1925	M			121.9	110.3	31.9	69.7	23.1	20.9	104.5	105.5	18	84.5	A. W. Anthony
AMNH394390	prasinus sten. [=virescens]	15/09,-91/14	15.15	-91.2333	GUAT: Finca La Primavera	15 Apr 1925	M			117.4	106.1	32.4	68.5	23.1	21.3	94	95	18.6	75	A. W. Anthony
AMNH394387	prasinus sten. [=virescens]	15/09,-91/14	15.15	-91.2333	GUAT: Finca La Primavera	14 Mar 1925	M			126.2	105	33.2	74.9	24.8	21.5	102.5	100.5	21.1	82	A. W. Anthony
AMNH487036	prasinus [=virescens]	15/24,-91/08	15.4	-91.1333	GUAT:Nebaj,Quiche	16 May 1891	M]			127.8	102.9	31.5	77.8	24.7	20	95.5	97	19	81	?
AMNH394395	prasinus virescens]	14/35,-90/40	14.5833	-90.6667	GUAT: Barrillos	7 Mar 1927	M			124.1	110.1	33.4	68.3	22.5	20.3	102.5	103.5	18.6	81.5	A. W. Anthony
AMNH394389	prasinus virescens]	15/09,-91/14	15.15	-91.2333	GUAT: Finca La Primavera	26 Mar 1925	M			123.4	117.8	33	67.7	26	21.3	101.5	102	18.6	83	A. W. Anthony
USNM349538	prasinus stenorhabdus	14/29,-90/48	14.4833	-90.8	GUAT:Alotenango,LasLajas,3500'	3 Nov 1936	M			123.7	115.8	32.5	72.8	23.3	20.5	101	104	15.6	76	A. Wetmore
FMNH22545	prasinus "prasinus"	14/40,-90/49	14.6667	-90.8167	GUAT:Chimaltenango,Tecpam	14 Apr 1906	M			132.5	122.9	30.2	64	24	20.7	102	101.5	22.7	84	N. Dearborn
FMNH93768	prasinus stenorhabdus	15/10,-92/20	15.1667	-92.3333	GUAT:SanMarcos,Tajamulco Vol.	17 Feb 1934	M			128.5	117.9	33.6	68.7	25	22.5	107.5	109	15.7	74.5	E. R. Blake
FMNH93673	prasinus stenorhabdus	15/10,-92/20	15.1667	-92.3333	GUAT:SanMarcos,Tajamulco Vol.	1 Mar 1934	M			131.2	122.7	32.9	68.3	23.5	21.9	114	113.5	16.8	81.5	E. R. Blake
FMNH93674	prasinus stenorhabdus	15/10,-92/20	15.1667	-92.3333	GUAT:SanMarcos,Tajamulco Vol.	14 Mar 1934	M			120.1	106.5	31.9	65.2	23.3	21.3	104	104	13.3	74.5	E. R. Blake
FMNH93677	prasinus stenorhabdus	15/10,-92/20	15.1667	-92.3333	GUAT:SanMarcos,Tajamulco Volcano	28 Feb 1934	M			132.3	120.2	34.7	75.7	23.7	22.6	111	112.5	14.2	84.5	E.R. Blake
FMNH111454	prasinus stenorhabdus	14/02,-88/56	14.0333	-88.9333	ElSalvador:Chalatenango,LosEsesmiles	17 Feb 1927	M			127	109.1	32.5	62.6	24	20.1	105.5	106	20.4	74.5	A.J.van Rossem
FMNH111455	prasinus stenorhabdus	14/02,-88/56	14.0333	-88.9333	ElSalvador:Chalatenango,LosEsesmiles	4 Feb 1927	M			127.2	109.5	31	61.1	23.8	19.8	90.5	89	16.1	81.5	A.J.van Rossem
FMNH212299	prasinus stenorhabdus	13/59,-89/34	13.9833	-89.5667	ElSalvador:W of Volcan Sta.Ana,1800 m.	12 Apr 1957	M			123.7	118.3	29.7	76.9	26.1	22.3	101	102.5	14	69	A.S. & A.L. Rand
LSUMNS29289	prasinus virescens	14/00,-88/01	14	-88.0167	HONDURAS:LaPaz,5miNSabaneta,6000'	30 Oct 1962	M			123.8	110.2	33.3	73.7	24.2	21.4	104	104.5	17.5	74.5	J. Alan Feduccia
AMNH326590	prasinus virescens	14/18,-87/38	14.3	-87.6333	HONDURAS:Comayagua,Mont.Vasquez,SdeCom.	12 Jan 1936	M			125	114.3	28.1	58.4	23.1	20.1	106	107.5	24	81.5	C. F. Underwood
AMNH326582	prasinus virescens	14/20,-87/24	14.3333	-87.4	HOND:AltoCantoral,Tegucigalpa	25 Feb 1934	M			126.6	110	33.9	70	23.9	21.6	104.5	106	18	76.5	C. F. Underwood
AMNH326581	prasinus virescens	14/20,-87/24	14.3333	-87.4	HOND:AltoCantoral,Tegucigalpa, 6000'	3 Feb 1934	M			126.2	114.7	31.2	69.5	25.4	20.9	104.5	105.5	18.9	92	C. F. Underwood
AMNH326586	prasinus virescens	14/20,-87/24	14.3333	-87.4	HOND:Cantoral,Tegucigalpa,5500'	24 May 1936	M			118.8	95.9	32.2	61.7	22.8	20.2	90.5	92	15.1	75	C. F. Underwood
AMNH326585	prasinus virescens	14/20,-87/24	14.3333	-87.4	HOND:Cantoral,Tegucigalpa,5500'	10 Feb 1936	M			126	120.6	32.6	68.7	23.5	20.1	104.5	105.5	16.1	80.5	C. F. Underwood
FMNH59143	prasinus virescens	15/28,-88/01	15.4667	-88.0167	HOND:Cortes,Mt.CampW.SnPedro,Sula	30 Mar 1923	M			127	110.3	33.2	70.2	23.9	22.1	107.5	107.5	19.6	82.5	Schmidt-Walters
FMNH59139	prasinus virescens	15/28,-88/01	15.4667	-88.0167	HOND:Cortes,Mt.CampW.SnPedro,Sula	29 Mar 1923	M			116.3	104.1	32.9	66.9	25.4	21.7	99	100	17	76	Schmidt-Walters
FMNH59140	prasinus virescens	15/28,-88/01	15.4667	-88.0167	HOND:Cortes,Mt.CampW.SnPedro,Sula	29 Mar 1923	M			119.9	104.8	33	75.3	25.1	22.7	106.5	107	16.3	84.5	Schmidt-Walters
FMNH118654	prasinus virescens	15/05,-87/16	15.0833	-87.2667	HOND:Yoro,PortilloGrande,5000'	3 Feb 1940	M			120.8	99.2	32.7	64.2	23.2	21	99	98.5	14.3	73	R.E. Stadelman
FMNH59141	prasinus virescens	15/29,-88/01	15.4833	-88.0167	HOND:Cortes,RioStaAna,nr.head of canyon	22 Mar 1923	M			120.7	104.2	31.5	70.2	23.7	20.1	98.5	97.5	21.8	73	K.P.Schmidt, L.L. Walters
FMNH21890	prasinus virescens	13/13,-86/07	13.2167	-86.1167	NIC:Matagalpa,SnRafael del Norte	13 Mar 1905	M			122.9	111	32.2	62.8	23.8	20.7	102.5	99	19.5	84.5	W.B.Richardson
AMNH143965	prasinus virescens	13/13,-86/07	13.2167	-86.1167	NICARAGUA:SanRafaeldelNorte	29 Mar 1917	M			117	99.1	30.3	69.1	24	22	94	93	17.2	74	Miller,Griscom,& Richardson
AMNH101120	prasinus virescens	13/13,-86/07	13.2167	-86.1167	NICARAGUA:SanRafaeldelNorte	14 Apr 1907	M			118.7	100	32.9	65.1	23	20.6	94.5	95	17.2	79.5	W. B. Richardson
AMNH102502	prasinus virescens	13/13,-86/07	13.2167	-86.1167	NICARAGUA:Matagalpa	12 Sep 1907	M			119.7	103.1	32.9	74.4	22.9	22.1			16.1	84	W. B. Richardson
AMNH143966	prasinus virescens	13/13,-86/07	13.2167	-86.1167	NICARAGUA:Matagalpa	8 Apr 1917	M			125.2	102.1	32.2	74	24.4	20.9	96	95	18.7	78	Miller,Griscom,& Richardson
AMNH102782	prasinus virescens	13/38,-86/29	13.6333	-86.4833	NICARAGUA: Ocotal	6 May 1908	M			119.1	98	30.8	64.7	24.3	22.6	86	86	19.2	76.5	W. B. Richardson
AMNH423514	prasinus virescens	13/13,-86/07	13.2167	-86.1167	NICARAGUA:Matagalpa	29 Jan 1917	M			120	105.8	33.8	70.8		19.9	96	95.5	20.5	72.5	W. B. Richardson
AMNH487033	prasinus virescens	13/13,-86/07	13.2167	-86.1167	NICARAGUA:SanRafaeldelNorte	4 May 1904	M	HY]		126.2	107.1	31.8	65.2	23.8	20.9	106	106.5	17.1	86	W. B. Richardson
AMNH102781	prasinus virescens	13/38,-86/29	13.6333	-86.4833	NICARAGUA: Ocotal	6 May 1908	M			121.2	105.2	32.2	65.4	23.9	22	87.5	86.5	15.7	73	W. B. Richardson
MZFC9769	prasinus virescens	16/44,-94/44	16.7333	-94.7333	MEX:Oaxaca,MpioSanMiguelChimalapa,2kmNBenitoJuarez	2 May 1991	M		184	118.7	110.6	33.1	71.9	25.6	22	14		14
MZFC9751	prasinus virescens	16/44,-94/44	16.7333	-94.7333	MEX:Oaxaca,SierraEspinosadelDiablo,17kmS,17kmEElCatorce	23 Apr 1991	M		206	129.8		35.8	81.5	25.6	22.8			18.2		ATP91-25
MZFC11236	prasinus virescens	18/07,-96/38	18.1167	-96.6333	MEX:Oaxaca,Dist.Teotitlan,SanMasrtinCballero,1470m	25 May 1994	M		166	127.9	112.8	34.2	81.1	26.6	21.7			18.5		OMUP1071
MZFC7922	prasinus virescens	17/33,-96/32	17.55	-96.5333	MEX:Oaxaca,MpioComaltepec,Km80Tuxtepec-Oaxaca,1700m"LaEsperanza"	20 Apr 1987	M		195.7	130	111.4	33.2	84.7	25.1	21.7			18.8		Luis A. Pen~a,AGNS550
FMNH111452	prasinus volcanius	13/44,-89/13	13.7333	-89.2167	ElSalvador:SanMiguel,Vol.SnMiguel	22 Mar 1926	M			115.5	107.1	32.6	69.5	23.5	21	93.5	93	16.8	71	A.J. van Rossem
USNM359808	prasinus "warneri"	18/33,-95/12	18.55	-95.2	MEX:VC:Volcan San Martin, 3000-4000 ft.	17 Apr 1940	M			122.5	117.6	32.1	71.8	24.6	20	99	99	16.9	74	M.A. Carriker, Jr.
USNM359810	prasinus "warneri"	18/33,-95/12	18.55	-95.2	MEX:VC:Volcan San Martin, 3700-4500 ft.	20 Apr 1940	M			125.5	105.5	34.4	77.6	25.8	21.2	101.5	102	18.8	76	M.A. Carriker, Jr.
							AVGS:		186.638	124.108	109.732	32.3633	71.1806	24.2206	21.0694	96.4707	99.226	16.8779	77.5325
							SD		20.984	4.57501	6.01251	1.45043	5.74523	1.1246	1.00645	14.8847	6.41063	2.5638	5.39982
							COUNT		13	98	94	98	98	97	98	75	73	95	77
							MIN		153.6	113.1	95.9	28.1	58.4	20.8	18.7	14	83	11.4	60
							MAX		239.2	135	124.4	35.8	84.7	26.7	23.4	114	113.5	24	92
FMNH187178	prasinus prasinus	20/07,-97/10	20.1167	-97.1667	MEX:VC:DosCaminos, 4500'	22 Aug 1948	F			120	100.9	32.2	52.5	23.8	19	83.5	84		67.5	E. & M. Traylor
FMNH187176	prasinus prasinus	18/55,-96/07	18.9167	-96.1167	MEX:VC:Ojochico,1800'	4 Aug 1948	F			115	100.8	31.7	58.7	22.2	20.7	96.5	96	9.9	65.5	E. & M. Traylor
AMNH706409	prasinus prasinus by loc.	18/52,-96/52	18.8667	-96.8667	MEX:VC:ParajeNueva	7 May 1926	F			119.5	105.7	33.4	64.8	24.5	21.1	99	98	16.9	82	W. W. Brown
AMNH44559	prasinus prasinus by loc.	19/32,-96/55	19.5333	-96.9167	MEX:VC:Jalapa	1800's	F]			120.7	98.8	30.5	56.7	20.8	19.4	103	105.5	13.9	78.5	De Oca
AMNH153223	prasinus prasinus	19/32,-96/55	19.5333	-96.9167	MEX:VC:Jalapa	5 Apr 1897	F			118	98.3	32.2	50.8	21.4	20.2	100.5	98.5	10.1	75	F. M. Chapman
LSUMNS33134	prasinus prasinus]	16/38,-94/18	16.6333	-94.3	MEX:Oaxaca:12miNNE Zanatepec	23 Mar 1964	F		180	120	106.9	32.2	61.9	23.8	21	89.5	90	13.6	82	John J. Morony
AMNH799152	prasinus prasinus	16/30,-94/23	16.5	-94.3833	MEX:Oaxaca:25kmNW Tapanatepec	17 Dec 1963	F			123	109.8	31	64.5	23	20.5			19.8	72	Warren Rook
MLZ31137	prasinus prasinus	17.22,-96	17.22	-96	MEX:Oaxaca,Moctum	24 Dec 1941	F			128.7	103.8	33	59.2	23.3	19.6			17.9		M. del Toro Aviles
CNAV2359	prasinus prasinus	20/21,-98/15	20.35	-98.25	MEX:Hidalgo,MpioTenangodeDoria,Huasquille	27 Jan 1982	F		176.8	122.7	113	31.7	59	23.1	19.9			14.7		Noemi Chavez C.
MZFC11342	prasinus prasinus	20/01,-97/34	20.0167	-97.5667	MEX:Puebla,2kmWJonutla	20 Feb 1994	F		157	124.6	110.2	31.5	58.9	24.4	20			15.8		Octavio Rojas,prep.Miriam Torresd
MZFC13312	prasinus prasinus	21/11,-99/19	21.1833	-99.3167	MEX:Queretaro,MpioLandadeMatamoros,RioTanquilin	21 Apr 1997	F		161	118.5	119	29.4	53.9	22.7	19			18.2		F. J. Sahagun Sanchez
CM144415	prasinus virescens	15/51,-92/56	15.85	-92.9333	MEX:Chiapas:44km N Mapastepec	20 Jan 1970	F			115.6	106.7	31	57.4	22.9	21					Juan Nava S.
USNM155174	prasinus chiapensis	15/13,-92/14	15.2167	-92.2333	MEX:Chiapas:Pinabete	10 Feb 1896	F			124.6	116.1	33.9	56	23.5	22.3	104.5	105	21.1	77.5	Nelson & Goldman
FMNH208796	prasinus virescens/stenorhabdus probably	16/38,-94/01	16.6333	-94.0167	MEX:Chiapas:45miNWArriaga (El Fenix)	4 Aug 1950	F		183.6	123	102	30.1	53.6	22.9	21.2	101	102	20.5	80.5	R.B. Lea
FMNH186057	prasinus "prasinus"[=virescens]	17/04,-92/15	17.0667	-92.25	MEX:Chiapas:Ocosingo,1200 m.	30 May 1947	F			125.8	117.2	31.9	60.1	22.1	19	102	105	15.8	85	Alvarez del Toro
FMNH186056	prasinus virescens]	17/04,-92/15	17.0667	-92.25	MEX:Chiapas:Taxholob,Ocosingo,1200 m.	2 Jun 1947	F			120.7	106	30.6	62.4	23.5	20.3	99.5	98	14	77	Alvarez del Toro
FMNH208795	prasinus	16/38,-94/01	16.6333	-94.0167	MEX:Chiapas:45miNW Arriaga, El Phenix	11 Aug 1950	F		186.9		103.7	33.2	62.1	24.7	20.9				71	R. B. Lea
LSUMNS40681	prasinus	16/06,-93/45	16.1	-93.75	MEX:Chiapas:9mi.SE,10mi.NE Tonala	9 Aug 1961	F			125.4		28.8	60.6	24.6	21.5	91.5	93.5	22.7	76	Alfred L. Gardner
LSUMNS40682	prasinus	16/06,-93/45	16.1	-93.75	MEX:Chiapas:9mi.SE,10mi.NE Tonala	9 Aug 1961	F[HY]			123.5	106.5	33.1	57.1	22	20.1	91.5	91.5	15.2	74.5	Alfred L. Gardner
LSUMNS44938	prasinus	16/45,-91/43	16.75	-91.7167	MEX:Chiapas:FincaPatichuiz,ca.33mi.NE Las Margaritas	25 Feb 1963	F			116.7	99.5	27.9	52	21.1	18.2	85	86.5	18.9	72.5	Alfred L. Gardner
LSUMNS40684	prasinus	16/45,-91/43	16.75	-91.7167	MEX:Chiapas:FincaPatichuiz,ca.33mi.NE Las Margaritas	1 Mar 1963	F			119.3	112.6	32.1	56	21.8	18.9	87.5	90	13.6	70.5	Alfred L. Gardner
LSUMNS44939	prasinus	16/45,-91/43	16.75	-91.7167	MEX:Chiapas:FincaPatichuiz,ca.33mi.NE Las Margaritas,ca.6000'	1 Mar 1963	F	[HY]		122.1	104.9	33.9	55.6	21.4	19.9	91	91	17.6	74	Alfred L. Gardner
LSUMNS44937	prasinus	16/45,-91/43	16.75	-91.7167	MEX:Chiapas:FincaPatichuiz,ca.33mi.NE Las Margaritas,ca.6000'	8 Feb 1963	F			118	102.5	32.7	56.9	21.9	18.6	86	87.5	15.6	71.5	Alfred L. Gardner
LSUMNS40683	prasinus	16/45,-91/43	16.75	-91.7167	MEX:Chiapas:FincaPatichuiz,ca.33mi.NE Las Margaritas,ca.6000'	25 Mar 1963	F			118.5	102.9	30.8	54	23.9	20	89.5	92	18.8	69.5	Alfred L. Gardner
LSUMNS44935	prasinus	16/45,-91/43	16.75	-91.7167	MEX:Chiapas:FincaPatichuiz,ca.33mi.NE Las Margaritas,ca.6000'	11 Oct 1962	F			121	100.1	31.4	56.4	22.9	19.1	96.5	97	13.8	73.5	Alfred L. Gardner
LSU/Ely87137	prasinus	16/46,-93/22	16.7667	-93.3667	MEX:Chiapas:Ocozocuautla,26kmN	15 May 1975	F			121.1	95.7	33.9	59.7	23.9	20.5	104.5	104.5	16.5	71	Craig D. Winter
LSUMNS40680	prasinus	17/06,-92/53	17.1	-92.8833	MEX:Chiapas,4miNPuebloNuevo	11 Jan 1961	F			122.7	112.2	32.4	65.5	24.1	21.5	102	102	17.8	75	Kirby Wolfe
LSUMNS44934	prasinus	16/04,-92/30	16.0667	-92.5	MEX:Chiapas,Pauchil,near Tab-Chis border	27 Feby 1961	F			120	104.4	32.9	67	24.9	21	100.5	100	17.7	71	Alfred L. Gardner
SWCMNH3746	prasinus	16/04,-92/30	16.0667	-92.5	MEX:Chiapas,Sta.Rosa	13 Apr 1971	F			130.7	110.9	32.7	55.7	23.3	19.5	96	97	21.2	80.5	Hippolito & Abraham Ramirez C. & V.
SWCMNH4959	prasinus	16/04,-92/30	16.0667	-92.5	MEX:Chiapas,Sta.Rosa	6 Apr 1971	F			119.3	108.7	33.2	54.1	23.4	20	90	90.5	19.7	75.5	Hippolito Ramirez C.
SWCMNH4961	prasinus	16/04,-92/30	16.0667	-92.5	MEX:Chiapas,Sta.Rosa	14 Apr 1971	F			118	106.8	32.9	57.2	23	19.4	92.5	94	17.4	75.5	Hippolito Ramirez C.
CM166050	prasinus virescens	16/50,-88/55	16.8333	-88.9167	Belize:Cayo Dist.	22 Jun 1985	F		147.2	119.8	102.1	29.1	57.3	21.6	19.6					D.S. Wood
AMNH487035	prasinus virescens	17/15,-88/45	17.25	-88.75	BELIZE	1800's	F]			109.3		30.5	60	22.1	19.7	91.5	91.5	11.9	72	Robt. Morton Middleton
LSUMNS21038	prasinus	17/33,-89/02	17.55	-89.0333	BELIZE:OrangeWalkDist,GallonJug	5 Mar 1956	F			110.4	95.7	29.2	51.1	21.2	17.7	89	90	10.8	71	Stephen M. Russell
LSUMNS65757	prasinus	14/17,-90/18	14.2833	-90.3	GUAT:Sta.Rosa,15miS Cuilapa,6100'	26 Jun 1963	F			117.4		32.4	61.9	24.8	20.2	106	105.5	17	80.5	Orman Hall
AMNH487038	prasinus virescens	14/34,-90/44	14.5667	-90.7333	GUAT:	1800's	F]			122.8	106	32.4	59	22.2	20.3	102.5	103	18.4	84	?
AMNH394394	prasinus sten. [=virescens]	15/26,-89/45	15.4333	-89.75	GUAT:Finca Sepacuite	5 Jun 1925	F			120.4	110.7	35.1	70.7	23.2	22.3	94.5	93	19.8	75	A. W. Anthony
AMNH394388	prasinus sten. [=virescens]	15/09,-91/14	15.15	-91.2333	GUAT:Finca La Primavera	16 Mar 1925	F			119.5	110.8	29.7	60.2	22.2	19.6	102	102.5	18.6	82	A. W. Anthony
AMNH394398	prasinus sten. [=virescens]	14/10,-89/46	14.1667	-89.7667	GUAT: La Perla	8 Apr 1927	F			126.6	106.3	30.4	60.2	22.5	20.8	102	101.5	18.9	80.5	A. W. Anthony
AMNH394391	prasinus sten. [=virescens]	15/26,-89/45	15.4333	-89.75	GUAT: Finca Sepaquite	30 May 1925	F			121.4	106	32.5	56	20.7	20	100	99	17.7	80	A. W. Anthony
AMNH394392	prasinus stenorhabdus	15/26,-89/45	15.4333	-89.75	GUAT:FincaSepaquite [40 mi. E Coban, AlstaVeraPaz]	30 May 1925	F			120.7	111.9	33.1	59.5	23	19.7	88	87.5	16.2	75	A. W. Anthony
AMNH394386	prasinus stenorhabdus	15/09,-91/14	15.15	-91.2333	GUAT:FincaLaPrimavera	14 Mar 1925	F	SY]		117.6	90.8	30	53.5	22.2	19.1	94.5	95.5	15	79	A. W. Anthony; SY by tl wear.
AMNH394396	prasinus stenorhabdus	14/35,-90/40	14.5833	-90.6667	GUAT:Barrillos	18 Mar 1927	F			119.2	97.3	32.4	59	21	19.9	90.5	91	14.9	87	A. W. Anthony
AMNH394395	prasinus stenorhabdus	14/34,-90/44	14.5667	-90.7333	GUAT:Antigua	15 May 1924	F			121.7	115.5	34.3	62.5	24.1	23.5	95.5	94.5	16.2	79	A. W. Anthony
FMNH93675	prasinus stenorhabdus	15/10,-92/20	15.1667	-92.3333	GUAT:SanMarcos,Tajamulco Vol.	7 Mar 1934	F			116.8	105.6	30	53.5	21.8	20	100	102.5	12	71.5	E. R. Blake
FMNH93676	prasinus stenorhabdus	15/10,-92/20	15.1667	-92.3333	GUAT:SanMarcos,Tajamulco Vol.	17 Feb 1934	F			122.9	108.4	30.4	55.1	21	20.1	103	105	14.1	75.5	E. R. Blake
FMNH93769	prasinus stenorhabdus	15/26,-88/57	15.4333	-88.95	GUAT:SanMarcos,Santa Elena	6 Feb 1934	F			126.7	116.4	31.9	50.7	20.9	19.1	111	108.5	12.7	81.5	E. R. Blake
LSUMNS29287	prasinus virescens	14/53,-88/10	14.8833	-88.1667	HONDURAS:Sta.Barbara,CerroSta.Barbara,4000'	28 Nov. 1962	F		229.6	127.6	118.1	32.7	71.9	24.2	21.8	104	104.5	16.8	81.5	J. Alan Feduccia
LSUMNS29288	prasinus virescens	14/54,-88/04	14.9	-88.0667	HONDURAS:Sta.Barbara,5miW Jaral,4000'	4 Nov 1962	F		178.6	120	112.5	30	62.2	23	19	97.5	100	23	83	J. Alan Feduccia
AMNH326591	prasinus virescens	14/14,-88/01	14.2333	-88.0167	HOND:Muin?,Intibuca,LaPaz	7 Jan 1937	F			120.9	99.8	30.7	49.1	21.1	20.3	95.5	92.5	20.6	74.5	C. F. Underwood
AMNH326589	prasinus virescens	15/21,-87/49	15.35	-87.8167	HOND:Mt.Pucca,Gracias	5 Feb 1936	F			123.6	110.1	30.9	55.6	20.7	19	89.5	88.5	17.3	80	C. F. Underwood
AMNH326584	prasinus virescens	14/20,-87/24	14.3333	-87.4	HOND:AltoCantoral,Tegucigalpa, 6000'	11 Feb 1934	F			128.6	101.5	30.9	57.3	23.2	19	98.5	98.5	18.1	77.5	C. F. Underwood
AMNH326583	prasinus virescens	14/20,-87/24	14.3333	-87.4	HOND:AltoCantoral,Tegucigalpa, 6000'	7 Jan 1934	F			106.4	106.2	30.8	51.9	20.7	19.1	94.5	94	20	73	C. F. Underwood
AMNH326587	prasinus virescens	15/25,-88/04	15.4167	-88.0667	HOND:LasPen~itas,SnPedroSula,CORTEZ	13 Feb 1933	F			106.4	98.5	31	55.3	22.9	20.5	98.5	98	16.5	88	C. F. Underwood
AMNH487034	prasinus virescens	14/15,-87/10	14.25	-87.1667	HONDURAS	1800's	F]			112.7	100.2	32.3	57.3	21.9	20.7	95	95.5	16.7	74.5	C. F. Underwood
FMNH118656	prasinus virescens	15/05,-87/16	15.0833	-87.2667	HOND:Yoro,PortilloGrande,5000'	13 Feb 1940	F			118	102.9	30.7	59.1	23.1	18.9	99	100	14.7	74.5	R.E. Stadelman
FMNH118655	prasinus virescens	15/05,-87/16	15.0833	-87.2667	HOND:Yoro,PortilloGrande,5000'	4 Feb 1940	F			107	94	31	54.4	22.9	19	95	95.5			R.E. Stadelman
FMNH59142	prasinus virescens	15/29,-88/01	15.4833	-88.0167	HOND:Cortes,RioStaAna,nr.head of canyon	22 Mar 1923	F			124.7	112	32.1	54.1	25.1	20.2	105.5	105.5	17.8	81.5	Schmidt-Walters
FMNH59138	prasinus virescens	15/28,-88/01	15.4667	-88.0167	HOND:Cortes,Mt.CampWofSnPedro,4500'	29 Mar 1923	F			119.7	106.9	31.2	55.6	24.1	21.3	99.5	100.5	17.3	75.5	K.P.Schmidt, L.L. Walters
FMNH21889	prasinus virescens	13/13,-86/07	13.2167	-86.1167	NIC:Matagalpa,SnRafael del Norte	14 Mar 1905	F			112.5	97.7	31.8	53.1	21.7	19.2	93.5	94	17.4	74.5	W.B.Richardson
AMNH101122	prasinus virescens	13/13,-86/07	13.2167	-86.1167	NICARAGUA:SanRafaeldelNorte	15 Apr 1907	F			120.9	102.6	29.1	58.9	22.4	20.2	100.5	101.5	17	86.5	W. B. Richardson
AMNH102783	prasinus virescens	13/38,-86/29	13.6333	-86.4833	NICARAGUA: Ocotal	6 May 1908	F			116.8	109.7	30.4	52.2	21.6	19.9	80.5	81	17.7	76.5	W. B. Richardson
AMNH102784	prasinus virescens	13/38,-86/29	13.6333	-86.4833	NICARAGUA: Ocotal	7 May 1908	F			118.2		32	55.5	22.9	21.5	100	100.5	18.1	74.5	W. B. Richardson
AMNH143946	prasinus virescens	13/13,-86/07	13.2167	-86.1167	NICARAGUA:SanRafaeldelNorte	23 Mar 1917	F			122.1	95.6	31.9	53	21.8	19.6			15.3	74.5	Miller,Griscom,& Richardson
AMNH101123	prasinus virescens	13/13,-86/07	13.2167	-86.1167	NICARAGUA:SanRafaeldelNorte	Mar-May1907	F]			111.6	98.9	29.9	54.5	22.7	21.1	89	90	16.2	75	W. B. Richardson
AMNH101121	prasinus virescens	13/13,-86/07	13.2167	-86.1167	NICARAGUA:SanRafaeldelNorte	14 Apr 1907	F			121.7	99.9	31.3	58.8	22.1	20.3	92.5	93.5	21.6	74.5	W. B. Richardson
CNAV19209	prasinus virescens	17/25,-92/24	17.4167	-92.4	MEX:Chiapas,ElTriunfo	16 Mar 1965	F		147	119	104.7	33.4	58.1	23.9	19.3			16.9		R.F. Andrle
MZFC10412	prasinus virescens	15/5,-92/5	15.0833	-92.0833	MEX:Chiapas,Vol.Tancuna,Chiquihuite,2150m	16 Apr 1992	F		135	123.7	116.7	31.2	55.7	21.6	20.1	20.1		20.1		BMM803
FMNH111451	prasinus volcanius	13/44,-89/13	13.7333	-89.2167	ElSalvador:SanMiguel,Vol.SnMiguel	14 Mar 1926	F			112.6	98.1	30	54.8	22.2	20.3	93	92.5	16	66	A.J. van Rossem
FMNH111453	prasinus volcanius	13/44,-89/13	13.7333	-89.2167	ElSalvador:SanMiguel,Vol.SnMiguel	23 Mar 1926	F			119.8	103.9	30.2	57.8	22.1	20.6	98.5	98.5	16.2	69	A.J. van Rossem
CM136097	prasinus "warneri"	18/27,-95/01	18.45	-95.0167	Mex:VC:Coyame, 1400'	20 Jul 1954	F			112	100.7	30	62.1	21.9	19.6					E.P. Edwards
USNM359807	prasinus "warneri"	18/33,-95/12	18.55	-95.2	MEX:VC:Volcan San Martin, 3700-4500 ft.	20 Apr 1940	F			121.2	97.3	30.8	61.9	24	20.4	99	98.5	16.6	70.5	M.A. Carriker, Jr.
USNM359809	prasinus "warneri"	18/33,-95/12	18.55	-95.2	MEX:VC:Volcan San Martin, 3000-4000 ft.	17 Apr 1940	F			116.7	100	34	71.5	25	20.8	93.5	93	13.9	69	M.A. Carriker, Jr.
SWCMNH2271	prasinus "warneri"	18/30,-95/04	18.5	-95.0667	MEX:VC:Dos Amates,Los Tuxtlas	5 Feb 1970	F			119	92.4	32.4	62	24.1	20.9	80.5	84.5	15.9	72.5	Abraham Ramirez V.
CNAV23909	prasinus "warneri"	18/23,-94/55	18.3833	-94.9167	MEX:VC:SierradeSantaMartha,700m	20 Jun 1994	F			119.6	104.9	31.4	58.2	23.2	19.7			13.3		Ernesto Diaz, Guadalupe Lopez
							AVGS:		171.155	119.634	105.013	31.5427	57.8987	22.7387	20.096	94.6921	96.2903	16.7232	76
							STD		24.7756	4.94645	6.47722	1.43714	4.61859	1.17914	0.985419	11.4044	6.16281	2.78204	5.05362
							COUNT		11	74	71	75	75	75	75	63	62	69	64
							MIN		135	106.4	90.8	27.9	49.1	20.7	17.7	20.1	81	9.9	65.5
							MAX		229.6	130.7	119	35.1	71.9	25.1	23.5	111	108.5	23	88
AMNH487039	prasinus [=virescens]	14/34,-90/44			GUAT:	1800's	U			120.4	104	30.8	64.2	21.9	21.8	95.5	96	14.2	76.5	?
AMNH487037	prasinus [=virescens]	14/34,-90/44			GUAT:	1800's?	U			121.5	110.3	32.5	68.1	24.7	21.6	100.5	100.5	16.8	84	J. S. Rowley
USNM20518	prasinus	15/29,-90/22			GUAT:VeraPaz,Coban	Jan 1860	U			122	101.5	32.7	69.6	23.8	20.3	99.5	99	17	73.5	Osbert Salvin
USNM42757	prasinus stenorhabdus	14/34,-90/44			Guatemala (central)	U	U			120.3	103.8	29.9	70.9	22.3	20.9	103	101.5	15.4	77.5	Henry Hague
USNM185519	wagleri	17/34,-99/41	17.5667	-99.6833	MEX:Guerrero, Omilteme	22 May 1903	M			131.3	122.7	33.1	71	23.6	22.2	108.5	110.5	17.9	78.5	Nelson & Goldman
USNM185522	wagleri	17/34,-99/41	17.5667	-99.6833	MEX:Guerrero, Omilteme	18 May 1903	M			127.2	114.5	33.3	70.5	20.9	21.1	100	101.5	19.6	75	Nelson & Goldman
USNM185521	wagleri	17/34,-99/41	17.5667	-99.6833	MEX:Guerrero, Omilteme	20 May 1903	M			122.7	114	31.3	66.8	23.1	20.6	102.5	103	18.9	76	Nelson & Goldman
USNM185517	wagleri	17/34,-99/41	17.5667	-99.6833	MEX:Guerrero, Omilteme	21 May 1903	M			130	120.2	32.4	74.8	24.1	21.2	110.5	111.5	20	81.5	Nelson & Goldman
USNM185523	wagleri	17/34,-99/41	17.5667	-99.6833	MEX:Guerrero, Omilteme	21 May 1903	M			124.4	108.9	32.6	68.4	22.4	20.9	106	105	15.1	77.5	Nelson & Goldman
USNM186422	wagleri	17/34,-99/41	17.5667	-99.6833	MEX:Guerrero, Omilteme	22 May 1903	M			126	115.2	32	68.9	22.5	20.7	104	104.5	18.3	79.5	Nelson & Goldman
USNM185520	wagleri	17/34,-99/41	17.5667	-99.6833	MEX:Guerrero, Omilteme	22 May 1903	M			129.6	113.7	32.7	72.6	24.3	21.4	100.5	101.5	19.8	82.5	Nelson & Goldman
LSUMNS33136	wagleri	16/11,-97/06	16.1833	-97.1	MEX:Oaxaca:16miN SanGabrielMixtepec4350'	11 May 1964	M		162.7	126.6	116.4	32.2	76.5	22.9	21	104.5	105	17.8	79.5	L. C. Binford
AMNH815349	wagleri	16/09,-97/08	16.15	-97.1333	MEX:Oaxaca:30kmE LachaoNuevo;7600'	13 Oct 1964	M		181.4	124.7	110.4	32.2	72.2	25.3	21.8	101	102	22.8	72	Warren Rook
AMNH815348	wagleri	16/07,-97/06	16.1167	-97.1	MEX:Oaxaca:4mi N SanGabriel	26 Sep 1964	M		180.7	125	108.9	32.7	67.2	22.7	21	102.5	103	20.5	82	Warren Rook
AMNH815350	wagleri	16/09,-97/08	16.15	-97.1333	MEX:Oaxaca:30kmE LachaoNuevo;8600'	20 Oct 1964	M	HY]	182	124.6	107.1	31.3	64	22.4	21.9	90	91	19	75.5	Warren Rook
AMNH815352	wagleri	16/09,-97/08	16.15	-97.1333	MEX:Oaxaca:30kmE LachaoNuevo;8600'	20 Apr 1964	M		200	120.1	104.5	31.6	67	23.2	21.2	82	83	13.2	74.5	Warren Rook
AMNH815347	wagleri	16/12,-97/07	16.2	-97.1167	MEX:Oaxaca:LaCima,9miSEJuchatengo;5800'	1 Oct 1964	M		182	120.6	109.2	32.1	72.4	22.8	20.8	86	86.5	19	73	Warren Rook
MLZ29489	wagleri	17/28,-99/45	17.4667	-99.75	MEX:Guerrero,SanVicente	27 Nov 1936	M			127.4	107	33.5	68.2	23.2	22			18.2		W. W. Brown
MLZ29713	wagleri				MEX:Guerrero,Cuapongo	10 Oct 1936	M			126.5	113.7	33.1	71.2	23.6	21.5			16.1		W. W. Brown
MLZ46014	wagleri	17/28,-100/08	17.4667	-100.133	MEX:Guerrero,Teotepec,Sierra Madre del Sur	4 Jun 1947	M			127.5	120.8	34.6	72.2	24.1	21.2			15.8		C. C. Lamb
MLZ29490	wagleri				MEX:Guerrero, Cuapongo	27 Nov 1936	M			130	113.3	33	67.6	22.3	20			19.3		W. W. Brown
MLZ55765	wagleri	17/34,-99/41	17.5667	-99.6833	MEX:Guerrero, Omilteme	25 May 1953	M			136.7	112.3	32.6	65	23.1	21			16.5		W. W. Brown
MZFC3599	wagleri	17/15,-100/18	17.25	-100.3	MEX:Guerrero,Atoyac,RioSantiago,680m(?)	1 May 1985	M			124.1	119.2	32.6	79.4	24.2	22.6			14.5		A. Garza H.
MZFC3594	wagleri				MEX:Guerrero,LaGolondrina,1800m	31 Mar 1983	M		160	126.1	117.5	31.3	74.3	22.3	20.2			17.8		F. Javier Lopez
MZFC4684	wagleri	17/34,-99/41	17.6411	-99.6027	MEX:Guerrero,Chilpancingo,Omilteme,2300m	4 Apr 1985	M		165	127.6	119.9	33	71.9	23	21.4			17.7		PEP843
MZFC4682	wagleri	17/34,-99/41	17.6411	-99.6027	MEX:Guerrero,Chilpancingo,LagunaAguaFria,2500m	31 May 1985	M		145	128	119	29	72	23.3	20.9			21.6		AGNS494
CNAV19208	wagleri	16/20,-97/05	16.3333	-97.0833	MEX:Oaxaca,11miSJuchatengo	9 May 1963	M			125	114.3	33.2	70.7	23.8	22.3			18.1		J. S. Rowley
CNAV5470	wagleri	17/33,-97/23	17.55	-97.3833	MEX:Oaxaca,MpioPutladeGuerrero,5kmEPutla,ElCampanario	27 Oct 1985	M		161	120.8	101.8	32	70	22.3	20.5			20.1		Noemi Chavez
CNAV7267	wagleri	17/12,-100/26	17.2	-100.433	MEX:Guerrero,AtoyacdeAlvarez,13kmNEParaiso	1 May 1986	M		155	126.6	113.4	32.9	68.7	23.3	21.2			20		Noemi Chavez C.
CNAV2363	wagleri	15/48,-96/26	15.8	-96.4333	MEX:Oaxaca,MpioPochutla	8 Apr 1982	M		168	126.8	112.4	32.9	84.6	25.7	22.7			16.9		Noemi Chavez C.
CNAV2364	wagleri	15/48,-96/26	15.8	-96.4333	MEX:Oaxaca,MpioPochutla	10 Apr 1982	M		163.8	117.4	108.6	32.9	82	24.6	22.7	15		15		Noemi Chavez C.
CNAV2362	wagleri	17/34,-99/41	17.5667	-99.6833	MEX:Guerrero,Omilteme	27 May 1937	M			122.1	107.8	33.3	67.7	22.5	20.6			18.8		Alfredo Moreno
							AVGS:		169.738	125.907	113.096	32.4786	71.35	23.2679	21.3071	93.7857	100.615	18.1536	77.4615
							STD		14.0966	3.79858	5.14764	0.98574	4.70217	0.992131	0.716603	23.2577	8.25822	2.15365	3.30769
							Count:		13	28	28	28	28	28	28	14	13	28	13
							MIN		145	117.4	101.8	29	64	20.9	20	15	83	13.2	72
							MAX		200	136.7	122.7	34.6	84.6	25.7	22.7	110.5	111.5	22.8	82.5
USNM185518	wagleri	17/34,-99/41	17.5667	-99.6833	MEX:Guerrero, Omilteme	16 May 1903	F			117.4	114.9	33	61.1	21.5	20.2	104	105	19	76.5	Nelson & Goldman
USNM186423	wagleri	17/34,-99/41	17.5667	-99.6833	MEX:Guerrero, Omilteme	23 May 1903	F			132.3	114.1	32.3	58.6	23.8	21.1	109.5	110	21.3	78	Nelson & Goldman
USNM185524	wagleri	17/34,-99/41	17.5667	-99.6833	MEX:Guerrero, Omilteme	20 May 1903	F			127.7	114.5	31.8	55.2	22.2	19.4	105.5	107	19.7	75.5	Nelson & Goldman
USNM155176	wagleri	17/34,-99/41	17.5667	-99.6833	MEX:Guerrero, Omilteme	18 Mar 1895	F			120.3	112.2	32.8	68.3	23.7	23.4	99.5	100	15.6	78.5	Nelson & Goldman
USNM155177	wagleri	17/34,-99/41	17.5667	-99.6833	MEX:Guerrero, Omilteme	20 Mar 1895	F			123.8	121.9	30	69.7	25	22.9	104.5	105.5	15.7	79.5	Nelson & Goldman
FMNH183365	wagleri	17/33,-99/30	17.55	-99.5	MEX:Guerrero, Chilpancingo	17 Oct 1945	F			118.2	105.6	32.5	56.4	21.8	21.4	99	99.5	18.4	78	W. W. Brown
LSUMNS33135	wagleri	16/11,-97/06	16.1833	-97.1	MEX:Oaxaca:18miN SanGabrielMixtepec;4900'	9 May 1964	F		189.3	122.9	110.5	31.6	64.3	22.2	20.8	101.5	103	17.7	82	L. C. Binford
AMNH815351	wagleri	16/09,-97/08	16.15	-97.1333	MEX:Oaxaca:30kmE LachaoNuevo;8600'	20 Oct 1964	F		168.1	119.5	105.6	30.1	56.4	21.3	19	100.5	105.5	14.7	76	Warren Rook
AMNH799151	wagleri	16/12,-97/07	16.2	-97.1167	MEX:Oaxaca:LaCima,12kmSEJuchatengo	3 Apr 1965	F		158.5	127.7	107.2	31	60.7	21.5	21.4	103	104	19.3	80.5	Richard S. Crossin
MLZ29715	wagleri	17/34,-99/41	17.5667	-99.6833	MEX:Guerrero,Omilteme	9 Mar 1937	F			125.8	103.8	31.6	64	23	20.8			20.8		W. W. Brown
MLZ30108	wagleri				MEX:Guerrero,Cuapongo	27 Jan 1937	F			126.7	111.1	33.1	60.9	21.9	20.3			19.4
MLZ46004	wagleri	17/28,-100/08	17.4667	-100.133	MEX:GUerrero, Mt.Teotepec,SierraMadre del Sur	4 Jun 1948	F			127.8	118.8	29.7	63	23.8	21.3			17.5		C. C. Lamb
MZFC12954	wagleri	17/33,-97/23	17.55	-97.3833	MEX:OaxacaMpioSnAndresPutladeGuerrero,StaAnadelProgresso	10 Aug 1993	F		146	121.2	112.4	32.9	63.1	22.2	19.7			19.6		Blanca E. Hernandez B.
MZFC12238	wagleri				MEX:Oaxaca:Yucaniino,StaAnadelProgresso	10 Aug 1993	F		152	124.5		32.1	60.7	23.1	20			14.8		Blanca E. Hernandez B.
MZFC3595	wagleri	17/43,-99/57	17.7167	-99.95	MEX:Guerrero,ElIris,Tlacotepec	30 Jul 1983	F		127	122	112.8	32	61.8	22.3	20.2			13.3		PEP593
MZFC3603	wagleri	17/15,-100/18	17.25	-100.3	MEX:Guerrero,Atoyac,RioSantiago,2200-2350m	30 Mar 1983	F		177.7	120.6	114.5	31.2	62.3	22.2	20.6			18.4		PEP555
MZFC3602	wagleri	17/32,-99/30	17.5333	-99.5	MEX:Guerrero,EjidoElPorvenir	10 Aug 1985	F			118.9	115.1	32.5	67.2	22.1	21.3			18.2		G. Martinez
MZFC4683	wagleri	17/34,-99/41	17.5667	-99.6833	MEX:Guerrero,Chilpancingo,Omilteme,2300m	4 Apr 1985	F		145	124.2	115	30.8	56.5	22.1	20.3			19.3		PEP844
MZFC3598	wagleri	17/43,-99/57	17.7167	-99.95	MEX:Guerrero,ElIris,Tlacotepec,2200-2350m	30 Mar 1983	F		150.5	121.4	110	30.9	57.3	22.2	20	16.7		16.7		SRLG024
MZFC3600	wagleri	17/43,-99/57	17.7167	-99.95	MEX:Guerrero,ElIris,Tlacotepec,2200-2350m	30 Mar 1983	F		150.9	121	117.6	31.4	61.4	22	20	17.2		17.2		SRLG023
MZFC3596	wagleri	17/43,-99/57	17.7167	-99.95	MEX:Guerrero,ElIris,Tlacotepec,2200-2350m	29 Mar 1983	F		173	123.5	118.8	31.4	61.9	22.2	20.4			18.2		JFVG
CNAV5469	wagleri	17/33,-97/23	17.55	-97.3833	MEX:Oaxaca,MpioPutladeGuerrero,5kmEPutla,ElCampanario	25 Oct 1985	F		159	123.5	109.5	31.5	57.6	23.7	20			15.3		Noemi Chavez
CNAV2361	wagleri	17/25,-99/23	17.4167	-99.3833	MEX:Guerrero,Tepoxtepec,Chilpancingo	16 May 1937	F			129.2	118.9	33.4	59.2	21.4	20.6			16		Pablo Roveglia
CNAV7268	wagleri	17/12,-100/26	17.2	-100.43	MEX:Guerrero,AtoyacdeAlvarez,13kmNEParaiso	2 May 1986	F			122	115	31.6	63	23.3	21.1			18.6		Noemi Chavez C.
CNAV7266	wagleri	17/12,-100/26	17.2	-100.43	MEX:Guerrero,AtoyacdeAlvarez,13kmNEParaiso	30 Apr 1986	F		140	126.6	112.9	33	63	22.9	21.1			17.2		Noemi Chavez C.
CNAV2365	wagleri	15/48,-96/26	15.8	-96.4333	MEX:Oaxaca,MpioPochutla	10 Apr 1982	F		169	120.1	114.9	32.7	67.4	22.5	21.3			16.9		Noemi Chavez C.
							AVGS:		171.967	123.311	111.833	31.6778	61.1889	22.5556	21.0667	103	104.389	17.9333	78.2778
							STD		15.9354	3.6359	4.41583	0.988192	3.7723	0.888794	0.94368	33.3102	3.09819	1.94249	2.01537
							COUNT		14	26	25	26	26	26	26	11	9	26	9
							MIN		127	117.4	103.8	29.7	55.2	21.3	19	16.7	99.5	13.3	75.5
							MAX		189.3	132.3	121.9	33.4	69.7	25	23.4	109.5	110	21.3	82
FMNH36011	maxillaris [=caeruleogularis]	09/52,-83/55	9.86667	-83.9167	COSTA RICA:Cartago	17 Jan 1908	M			117.6	98.9	33.1	59.5	22.3	23.5	98.5	98.5	15	71	J. S. Ferry
FMNH36009	maxillaris [=caeruleogularis]	09/52,-84/16	9.86667	-84.2667	CostaRica:Guayabo	30 Jan 1908	M			122	98.9	35.1	59.4	22.8	22.1	100.5	101.5	16	72	J. S. Ferry
FMNH36003	maxillaris [=caeruleogularis]	09/57,-83/49	9.95	-83.8167	CostaRica:Cartago,Coliblanco	15 Feb 1908	M			117.3	102	33.4	55.2	22.1	21	98	98.5	16.7	71	J. S. Ferry
FMNH36004	maxillaris [=caeruleogularis]	09/57,-83/49	9.95	-83.8167	CostaRica:Cartago,Coliblanco	19 Feb 1908	M			124.3	103.2	33.4	61.9	22.4	22.1	105.5	103.5	18	72.5	J. S. Ferry
FMNH36006	maxillaris [=caeruleogularis]	09/57,-83/49	9.95	-83.8167	CostaRica:Cartago,Coliblanco	15 Feb 1908	M			121.4	105.9	33.3	56.3	21	20.9	96.5	96	14.8	76.5	J. S. Ferry
FMNH36010	maxillaris [=caeruleogularis]	09/52,-84/16	9.86667	-84.2667	CostaRica:Cartago,Guayabo	3 Feb 1908	M			128.4	105.9	34.1	64.1	23.2	20.8	107.5	106	18.3	75	J. S. Ferry
FMNH36002	maxillaris [=caeruleogularis]	09/57,-83/49	9.95	-83.8167	CostaRica:Cartago,Coliblanco	12 Feb 1908	M			125	105	30.8	57.6	21.2	22	105	104	14.2	76.5	J. S. Ferry
FMNH36007	maxillaris [=caeruleogularis]	09/57,-83/49	9.95	-83.8167	CostaRica:Cartago,Coliblanco	10 Feb 1908	M			119.4	102.4	33.1	58.8	21.4	21.6	101	102.5	15.4	76.5	J. S. Ferry
FMNH72367	maxillaris [=caeruleogularis]	09/54,-83/41	9.9	-83.6833	CostaRica:Cartago,StaCruzdeTurrialba	6 Oct 1922	M			126.1	99.6	29.8	54	21.3	21.1	102	101.5	18.2	73.5	A. P. Smith
FMNH36008	maxillaris [=caeruleogularis]	09/52,-84/16	9.86667	-84.2667	CostaRica:Cartago,Guayabo	4 Feb 1908	M			103.5	98.8	33	60.7	23.9	20.6	92.5	93	15.8	73.5	J. F. Ferry
LSUMNS30564	caeruleogularis	09/52,-84/16	9.86667	-84.2667	CostaRica:Cartago,MorariadeChirripo	24 Oct 1962	M		118	106.1		29.8	48.4		17.8	89.5	90	14.7	62	Keith A. Arnold
AMNH389947	caeruleogularis/maxillaris	09/54,-83/41	9.9	-83.6833	CostaRica:Aginares,SslopeVol.Turrialba	14 Mar 1920	M			123.1	99.6	32.7	58	23.4	22.4			15.9		A. P. Smith
AMNH389948	caeruleogularis	09/54,-83/41	9.9	-83.6833	CostaRica:Aginares,SslopeVol.Turrialba,4500'	17 Mar 1920	M			118.6	92.9	33.5	63	23.3	23			16.9		A. P. Smith
AMNH389949	caeruleogularis	09/58,-84/44	9.96667	-84.7333	CostaRica:Bonilla,4500'	18 Mar 1920	M			122.5	96.2	31	58.5	22.8	21.7			17.8		A. P. Smith
AMNH389555	caeruleogularis	09/58,-84/44	9.96667	-84.7333	CostaRica:Bonilla,2000'	13 Sep 1920	M			122.5	96.1	31.7	51.5	22	19.9			17.2		A. P. Smith
AMNH102140	caeruleogularis	09/59,-83/51	9.98333	-83.85	CostaRica:Irazu	28 Dec 1906	M			125.3	100.5	33	59.1	22.2	22.4			18.2		C.F.Underwood
AMNH389954	caeruleogularis	09/52,-85/28	9.86667	-85.4667	CostaRica:LaHondura,3000'	13 Apr 1924	M			121.9	96.3	33.9	59	21.9	21.2			16.9		A. P. Smith
AMNH389958	caeruleogularis	09/52,-85/28	9.86667	-85.4667	CostaRica:LaHondura,3000'	11 Apr 1924	M			117.3	97.9	29.2	57.3	21.4	21			14.9		A. P. Smith
AMNH59848	caeruleogularis	10/00,-84/24	10	-84.4	CostaRica:SanJose	14 Apr 1892	M			107.3		30.5	45.2	19.6	19.4			16.5		A. H. Verrill
AMNH707838	caeruleogularis	08/45,-82/55	8.75	-82.9167	CostaRica:Can~asGordas	1 Jan 1943	M			120.6	96.3	34.4	64.2	23.3	21.5			13.9		C.F.Underwood
AMNH185376	caeruleogularis	09/57,-83/49	9.95	-83.8167	CostaRica:Coliblanco	5 May 1905	M			120.6	98	32.6	57.5	22.9	21.3			17.5		R. Ridgway
AMNH153923	caeruleogularis	09/52,-84/16	9.86667	-84.2667	CostaRica:Guayabo	17 Mar 1908	M			122	94.7	32	60.2	22.7	21.6			16.9		R.Ridgway & J. C. Zeledon
AMNH487092	caeruleogularis	10/00,-84/24	10	-84.4	Costa Rica	Unknown	M			113.8	100.6	32.5	56.2	22.7	21.4			13.8		H.Whitely,28 Wellington L., Woolrich(?)
AMNH487093	caeruleogularis	10/00,-84/24	10	-84.4	Costa Rica	Unknown	M			122	101.2	32.3	60	22.2	20.8			15.1		H.Whitely,28 Wellington L., Woolrich(?)
AMNH487091	caeruleogularis	10/00,-84/24	10	-84.4	Costa Rica	Unknown	M			122.8	102.8	33	61.1	22.9	21.2			14.1		H.Whitely,28 Wellington L., Woolrich(?)
USNM354521	caeruleigularis	10/11,-84/24	10.1833	-84.4	CostaRica:PalmiiradeZarcero,6500'	25 Sep 1934	M			123	96.2	34	61.6	23.8	20.2			17.7		Austin Smith
USNM41491	caeruleigularis	10/10,-84/22	10.1667	-84.3667	CostaRica:Barranca	30 Sep 1865	M			123.6	96.5	32.6	60.7	21.1	19.4			18.3		F. Carmiol
USNM209777	caeruleigularis	09/52,-84/16	9.86667	-84.2667	CostaRica:Guayabo	17 Mar 1908	M			120	97.3	30.8	57.3	22.1	21.7			18.1		R.Ridgway & J. C. Zeledon
USNM209774	caeruleigularis	09/52,-84/16	9.86667	-84.2667	CostaRica:Guayabo	8 Mar 1908	M			121.4	96.4	32.9	62.9	23.9	21.9			18.9		R.Ridgway & J. C. Zeledon
USNM209778	caeruleigularis	09/52,-84/16	9.86667	-84.2667	CostaRica:Guayabo	17 Mar 1908	M			123.3	103	30.9	58.7	22.1	19.7			18.8		R.Ridgway & J. C. Zeledon
USNM209780	caeruleigularis	09/52,-84/16	9.86667	-84.2667	CostaRica:Guayabo	30 Mar 1908	M			118.7	97.2	32.9	58.5	23	20.8			14.1		R.Ridgway & J. C. Zeledon
USNM209775	caeruleigularis	09/52,-84/16	9.86667	-84.2667	CostaRica:Guayabo	16 Mar 1908	M			114.8	96.9	33.4	56.7	23.1	20.2			17.1		R.Ridgway & J. C. Zeledon
USNM132254	caeruleigularis	09/54,-84/09	9.9	-84.15	CostaRica:ElNaranjo,Cartago	Mar 1888	M			126.2	98.6	31.3	59.9	22.9	21.9			21.1		Jose C. Zeledon
USNM210561	caeruleigularis	09/39,-83/55	9.65	-83.9167	CostaRica:Copey	23 May 1908	M			121.1	106.5	33	59	23.1	21.9			16.6		Franscisco Basulto
USNM199423	caeruleigularis	09/47,-84/08	9.78333	-84.1333	CostaRica:MonteRedondo	14 Feb 1905	M			126.5	105.2	35.7	69.2	25.2	22.3			17.9		R. Ridgway
USNM199525	caeruleigularis	09/57,-83/49	9.95	-83.8167	CostaRica:Coliblanco	1 May 1905	M			120	97.6	29.2	56.8	21.4	20.5			16.1		R. Ridgway
USNM199523	caeruleigularis	09/57,-83/49	9.95	-83.8167	CostaRica:Coliblanco	5 May 1905	M			128	104.2	32.3	56.9	23.3	21.6			19.7		[R. Ridgway]
USNM199520	caeruleigularis	09/57,-83/49	9.95	-83.8167	CostaRica:Coliblanco	8 May 1905	M			122.1	103.2	30.4	60	22.2	22.1			16.7		R. Ridgway
USNM210560	caeruleigularis	09/39,-83/58	9.65	-83.9667	CostaRica:StaMariadeDota	5 May 1908	M			112.9	95.6	32.4	61.2	23.5	20.9			15.9		Fransisco Basulto
USNM210558	caeruleigularis	09/39,-83/58	9.65	-83.9667	CostaRica:StaMariadeDota	7 May 1908	M			119.4	101.5	31.5	66	23.1	21.4			16.3		Fransisco Basulto
USNM34879	caeruleogularis	10/00,-84/24	10	-84.4	CostaRica:SanJose	8 May 1864	M			115.8	94.3	31.5	52.4	20	20.9			16		Dr. Frantzius
USNM199521	caeruleogularis	09/57,-83/49	9.95	-83.8167	CostaRica:Coliblanco	28 Apr 1905	M			122.8	102.9	31.3	65.8	23.2	22.2			15.1		R. Ridgway
FMNH207117	caeruleogularis	08/51,-82/34	8.85	-82.5667	PANAMA:Chiriqui,Boquete,Lerida,5400'	9 Mar 1932	M			117.6	97.7	33.7	59.6	22.5	21	95.5	96.5	17.6	71	ex Monniche coll.
LSUMNS104961	caeruleogularis	08/31,-82/18	8.51667	-82.3	PANAMA:Chiriqui,CerroPunta	23 Mar 1968	M		125	120.7	102.1	30.3	55.2	22.5	20.4	98.5	98.5	17.2	76	Steven Hilty
AMNH182714	caeruleogularis	08/28,-81/44	8.46667	-81.7333	PANAMA:CerroFlores,Chiriqui,3600'	8 Mar 1924	M			118.8	96.5	33	58.8	21.7	22			16.5		Griscom,Boulton, and others
AMNH182712	caeruleogularis	08/28,-81/44	8.46667	-81.7333	PANAMA:CerroFlores,Chiriqui,3600'	6 Mar 1924	M			119.3	102.3	32	58	22.8	20.3			12.9		Griscom,Boulton, and others
AMNH182715	caeruleogularis	08/28,-81/44	8.46667	-81.7333	PANAMA:CerroFlores,Chiriqui,3600'	13 Mar 1924	M			127.9	104.4	34.8	65.2	23.7	22			19.4		Griscom,Boulton, and others
AMNH487088	caeruleogularis	08/24,-82/19	8.4	-82.3167	PANAMA:Boquete,Chiriqui,4000'	20 Apr 1903	M			121	95.1	33	60	22.7	20.9			17.7		H.J.Watson
AMNH801507	caeruleogularis	08/51,-82/34	8.85	-82.5667	PANAMA:CerroPunta,Vol.Chiriqui,FLStateUnivTropBiolStation.	11 Mar 1967	M			127.4	102.4	32.9	60.1	22.6	20.9			17.4		D.Kozlovsky,B.Means,J.L.Sawyer
AMNH487090	caeruleogularis	08/24,-82/19	8.4	-82.3167	PANAMA:Chiriqui	?	M]			116.5	84.3	33.8	61.8	21.2	19.2			16.9		ex Rothschild coll.
AMNH77458	caeruleogularis	08/24,-82/19	8.4	-82.3167	PANAMA:Boquete,Chiriqui	23 Aug 1901	M			121.3	98.5	30.9	60.5	22.8	20.7			22.8		J.H.Batty
AMNH77462	caeruleogularis	08/24,-82/19	8.4	-82.3167	PANAMA:Boquete,Chiriqui	11 Sep 1901	M			128.1	93.6	32.3	59.1	22.4	21.3			21.4		J.H.Batty
AMNH487080	caeruleogularis:island	07/48,-81/06	7.8	-81.1	PANAMA:CebacoIsl.Veragua,Col.	6 Feb 1902	M			121	97.8	32.1	64.4	24.2	21.3			19.3		J.H.Batty
AMNH487085	caeruleogularis:island	07/48,-81/06	7.8	-81.1	PANAMA:CebacoIsl.Veragua,Col.	3 Feb 1902	M]			120		31	62.1	23.4	21			19.3		J.H.Batty
AMNH487081	caeruleogularis:island	07/48,-81/06	7.8	-81.1	PANAMA:CebacoIsl.Veragua,Col.	5 Feb 1902	M			123.9		34.5	58.7	22.4	22.1			16.8		J.H.Batty
AMNH487084	caeruleogularis:island	07/48,-81/06	7.8	-81.1	PANAMA:CebacoIsl.Veragua,Col.	1 Feb 1902	M	SY?		119	90.7	30	51	20.1	19.4			18.3		J.H.Batty
AMNH487082	caeruleogularis:island	07/48,-81/06	7.8	-81.1	PANAMA:CebacoIsl.Veragua,Col.	4 Feb 1902	M			118.1	96.8	31.1	57.9	20.8	21.2			19.1		J.H.Batty
AMNH487077	caeruleogularis:island	08/17,-82/30	8.28333	-82.5	PANAMA:Brava Island	28 Jan 1902	M			123	100	32.3	60.7	21.6	20			16.6		J.H.Batty
AMNH487078	caeruleogularis:island	08/17,-82/30	8.28333	-82.5	PANAMA:Brava Island	30 Jan 1902	M			120.5	87.3	31	51	20.5	20			17.6		J.H.Batty
AMNH246135	caeruleogularis	08/29,-80/49	8.48333	-80.8167	Panama:Chitra,PacificSlope,Veraguas,3600'	14 Mar 1926	M			120.7	97.3	32.3	57.5	22.2	20.1			16.7		R.R.Benson
AMNH246136	caeruleogularis	08/29,-80/49	8.48333	-80.8167	Panama:Chitra,PacificSlope,Veraguas,4300'	29 Jan 1926	M			118.8	104	31.9	58.3	22.2	21			17.9		R.R.Benson
AMNH187134	caeruleogularis	08/29,-80/49	8.48333	-80.8167	Panama:Chitra,PacificSlope,Veraguas	21 Feb 1925	M			120.8	96	32.8	58.9	22.4	21.9			17.4		R.R.Benson
AMNH187133	caeruleogularis	08/31,-81/05	8.51667	-81.0833	PANAMA:SantaFe,Veraguas	21 Feb 1925	M			123	106.1	32.5	61.9	22.2	22.1			16.2		R.R.Benson
AMNH187135	caeruleogularis	08/31,-81/05	8.51667	-81.0833	PANAMA:SantaFe,Veraguas	8 Mar 1925	M			126	101.7	31.5	62.9	22.3	21.9			15.2		R.R.Benson
AMNH182713	caeruleogularis	08/28,-81/44	8.46667	-81.7333	PANAMA:CerroFlores,Chiriqui	8 Mar 1924	M			120.6	95.3	32.8	60	21.4	21			16.6		Griscom,Boulton,and others
USNM471273	caeruleigularis	08/46,-82/40	8.76667	-82.6667	Panama:ElVolcan,Chiriqui,Tisingal,4200'	10 Feb 1960	M			111.4	94.4	32.2	57	22	19.8			12.3		A. Wetmore
USNM458573	caeruleigularis	08/46,-82/40	8.76667	-82.6667	Panama:ElVolca,Chiriqui,RioChiriquiViejo,4100'	6 Feb 1955	M			123.7	95.3	34.2	61.6	22.4	19.5			17.8		A. Wetmore
USNM458572	caeruleigularis	08/46,-82/40	8.76667	-82.6667	Panama:ElVolcan,Chiriqui,CerroPicacho,5800'	7 Feb 1955	M			122.7	103.8	31.4	59.1	22.1	20.3			19.8		A. Wetmore
USNM456446	caeruleogularis	08/48,-82/26	8.8	-82.4333	Panama:Boquete,Quiel,5100'	21 Nov 1931	M			115.8	95.8	32.1	55.7	21.8	19.4			17		Rex R. Benson
USNM456459	caeruleogularis	08/48,-82/26	8.8	-82.4333	Panama:Boquete,Quiel,6000'	25 Oct 1931	M			106		32.1	55	21	19.8			17.2		Rex R. Benson
USNM456444	caeruleogularis	08/48,-82/26	8.8	-82.4333	Panama:Boquete,Quiel,5100'	12 Nov 1931	M			117.4	91.1	31.4	54.3	20.6	19.8			17.3		Rex R. Benson
USNM456440	caeruleogularis	08/48,-82/26	8.8	-82.4333	Panama:Boquete,Quiel,5200'	3 Nov 1931	M			119.9	101.7	29.4	52.8	21.4	19.2			15.7		Rex R. Benson
USNM456453	caeruleogularis	08/48,-82/26	8.8	-82.4333	Panama:Boquete,Quiel,5600'	28 Oct 1931	M			119	96	33.7	63.2	22.7	20.9			17.6		Rex R. Benson
USNM456449	caeruleogularis	08/48,-82/26	8.8	-82.4333	Panama:Boquete,Quiel,5100'	17 Nov 1931	M			117.2	97	32.9	61.5	23.5	19.7			16.4		Rex R. Benson
USNM456450	caeruleogularis	08/48,-82/26	8.8	-82.4333	Panama:Boquete,Quiel,5100'	26 Nov 1931	M			128.1	105.1	32.1	57.3	22	20.1			15.5		Rex R. Benson
USNM456454	caeruleogularis	08/48,-82/26	8.8	-82.4333	Panama:Boquete,Quiel,5600'	28 Oct 1931	M			119.4	101.2	29.7	59.2	23.3	21.5			13.5		Rex R. Benson
USNM456447	caeruleogularis	08/48,-82/26	8.8	-82.4333	Panama:Boquete,Quiel,5200'	2 Nov 1931	M			122.4	100.8	30.4	64	22.2	20.7			18.6		Rex R. Benson
USNM456441	caeruleogularis	08/48,-82/26	8.8	-82.4333	Panama:Boquete,Quiel,5100'	3 Nov 1931	M			116.6		32.8	59.5	21.8	18.5			15.1		Rex R. Benson
USNM456448	caeruleogularis	08/48,-82/26	8.8	-82.4333	Panama:Boquete,Quiel,5200'	2 Nov 1931	M			117.5	92.3	33	60.5	23.6	21.6			14.8		Rex R. Benson
USNM188420	caeruleogularis	08/48,-82/26	8.8	-82.4333	Panama:Boquete,4000'	18 Jan 1901	M			117	100	32	56	21.1	20			17.1		W.W. Brown,Jr.
USNMno#!	caeruleogularis	08/46,-82/40	8.76667	-82.6667	Panama:Chiriqui,ElVolcan,4400'	6 Mar 1954	M			121	105.4	31.3	54.1	22.2	21.7			14.4		A. Wetmore
USNM471275	caeruleogularis	08/46,-82/40	8.76667	-82.6667	Panama:Chiriqui,ElVolcan,4500'	20 Feb 1960	M			133.1	116.1	32.2	64.9	22.1	22.3			21.3		A. Wetmore
USNM485800	caeruleogularis	08/40,-82/30	8.66667	-82.5	Panama:Chiiriqui,VolcanBaru,7800'	10 Mar 1965	M			126.3	102.3	34	61.2	23.1	22.1			20.2		A. Wetmore
USNM456458	caeruleogularis	08/48,-82/26	8.8	-82.4333	Panama:Boquete,Quiel,5800'	25 Oct 1931	M			111.9	91.8	32.7	56	21.5	18.7			12.1		Rex R. Benson
USNM456445	caeruleogularis	08/48,-82/26	8.8	-82.4333	Panama:Boquete,Quiel,5600'	21 Nov 1931	M			114.1	85.7	34.8	56	21.2	20.8			15.1		Rex R. Benson
USNM607584	caeruleogularis	08/24,-82/19	8.4	-82.3167	Panama:Chiriqui	4 May 1990	M		170	119	92.8	33.1	56	21.4	23.1			18.7		Gary R. Graves
LSUMNSuncat.	caeruleogularis	08/46,-82/40	8.76667	-82.6667	Panama:Chiriqui,Dist.Guaraca,Cord.Central	3 Mar 1996	M		180	124.3	101.5	32.5	62.6	23.2	21.9			18.6		Irby J. Lovette 7
LSUMNS104961	caeruleogularis	08/24,-82/19	8.4	-82.3167	Panama:Chiriqui	23 Mar 1968	M		125	120	102	30.1	54.9	22.4	20.4			19		Steven Hilty
USNM238086	cognatus	07/54,-77/50	7.9	-77.8333	Panama:Mt.Pirri,nr.headRioLimon,5000'	14 Apr 1912	M			119.1	95.4	32.7	57.8	22.2	21.7			15.3		E.A.Goldman
USNM238089	cognatus	07/54,-77/50	7.9	-77.8333	Panama:Mt.Pirri,nr.headRioLimon,5200'	17 Apr 1912	M			114.5	100.7	32.5	56.5	20.7	21.6			15.2		E.A.Goldman
USNM238088	cognatus	07/54,-77/50	7.9	-77.8333	Panama:Mt.Pirri,nr.headRioLimon,5200'	16 Apr 1912	M			118.3	87.3	34.3	57.9	21.7	20.9			17.4		E.A.Goldman
USNM238090	cognatus	07/54,-77/50	7.9	-77.8333	Panama:Mt.Pirri,nr.headRioLimon,5000'	5 May 1912	M			112.8	94.4	30.8	55.4	21.8	21.6			14.1		E.A.Goldman
USNM484391	cognatus	08/11,-77/17	8.18333	-77.2833	Panama:CerroMali,Darien,4700'	22 Feb 1964	M			118.3	100	32	60	22	20.8			17.4		A. Wetmore
USNM484392	cognatus	08/11,-77/17	8.18333	-77.2833	Panama:CerroMali,Darien,4700'	1 Mar 1964	M			121.2	98.8	30.6	58.1	21.1	20.5			16.7		A. Wetmore
USNM486304	cognatus	08/11,-77/17	8.18333	-77.2833	Panama:CerroMali,Darien,4800'	27 May 1963	M			115.4	99.2	32.7	60.8	23.1	22.6			10.8		P. Galindo
LSUMNS104668	[cognatus]	07/54,-77/50	7.9	-77.8333	PANAMA:Darien,9kmNW Cana,slope of Cerro Pirre	7 Feb 1982	M		184	122.2	98.6	33.1	56.4	21.8	19.9	102	103.5	18.4	80	J. P. O'Neill
LSUMNS108248	[cognatus]	07/54,-77/50	7.9	-77.8333	PANAMA:Darien,6kmNW Cana,slope of Cerro Pirre	27 Jul 1982	M		160	123.7	100.7	33.5	57	22.2	20.4				77	Scott M. Lanyon
LSUMNS108249	[cognatus]	07/54,-77/50	7.9	-77.8333	PANAMA:Darien,6kmNW Cana,slope of Cerro Pirre	30 Jul 1982	M		160	114.2	89.9	32.6	50.3	20.5	18.2	95.5	96.5	15.2	72	Scott M. Lanyon
AMNH135515	cognatus	08/11,-77/17	8.18333	-77.2833	PANAMA:Tacarcuna, 4500'	4 Apr 1915	M			121.1	95.5	32.5	62.6	24.5	21.1			16		W. B. Richardson
AMNH135517	cognatus	08/11,-77/17	8.18333	-77.2833	PANAMA:Tacarcuna, 4500'	6 Apr 1915	M			113	91.1	31.1	56.3	22.9	19.3			14		W. B. Richardson
AMNH135516	cognatus	08/11,-77/17	8.18333	-77.2833	Panama:Tacarcuna,4500'	4 Apr 1915	M			123	97	31.3	63.7	20.6	20.9			20.3		Wm. B. Richardson
AMNH135518	cognatus	08/11,-77/17	8.18333	-77.2833	Panama:EslopeMt.Tacarcuna,4600'	2 Apr 1915	M			124.9	100.1	33	62.6	22.6	22.1			19.9		H. E. Anthony & D. S. Ball
AMNH824791	cognatus	08/20,-79/54	8.33333	-79.9	Panama:CerroCampan~a,Panama	3 Aug 1970	M			115.5	86.5	32.2	60.5	23	20.7			16.4		E.S.Morton; see comments on sheet
AMNH135514	cognatus	08/11,-77/17	8.18333	-77.2833	Panama:Tacarcuna,3000'	17 Mar 1915	M			117.8	96	31.2	59.7	22.5	21			17.1		H. E. Anthony & D. S. Ball
AMNH135519	cognatus	08/11,-77/17	8.18333	-77.2833	Panama:EslopeMt.Tacarcuna	11 Apr 1915	M			118.7	98	32.8	63.3	21.5	21.6			15.3		H. E. Anthony & D. S. Ball
							AVG:		152.75	120.024	98.3636	32.2743	58.8114	22.2673	20.9552	99.2	99.3333	16.8125	73.5
							STD		24.6716	4.89681	5.03903	1.33381	3.8232	0.995706	1.06261	4.75324	4.29599	2.05729	3.92508
							COUNT		8	105	99	105	105	104	105	15	15	104	16
							MIN		118	103.5	84.3	29.2	45.2	19.6	17.8	89.5	90	10.8	62
							MAX		184	133.1	116.1	35.7	69.2	25.2	23.5	107.5	106	22.8	80
FMNH36012	maxillaris [=caeruleogularis]	09/52,-84/16	9.86667	-84.2667	CostaRica:Guayabo	17 Jan 1908	F			120.3	93.7	32.7	45.8	21.3	21.2	101.5	101.5	20.9	75.5	J. S. Ferry
FMNH36013	maxillaris [=caeruleogularis]	09/52,-84/16	9.86667	-84.2667	CostaRica:Cartago,Guayabo	5 Feb 1908	F			118.9	94.8	31.1	46.9	21.6	20.1	94	94	21.9	62	J. S. Ferry
FMNH36005	maxillaris [=caeruleogularis]	09/57,-83/49	9.95	-83.8167	CostaRica:Cartago,Coliblanco	13 Feb 1908	F			104	95.1	30.4	47.1	20	22.2	92.5	93	14.9	71	J. S. Ferry
FMNH72368	maxillaris [=caeruleogularis]	09/54,-83/41	9.9	-83.6833	CostaRica:Cartago,StaCruzdeTurrialba	26 Sep 1922	F			125.4	106.9	32.8	68.1	23.6	24	104.5	104.5	16	74.5	A. P. Smith
LSUMNS30565	caeruleogularis	09/58,-84/50	9.96667	-84.8333	CostaRica:Punarenas,MonteVerdeRio,4700'	20 Apr 1963	F		166.6	117.7	92.2	31.9	48.9	20.1	18.7	96.5	96	19.8	74	Keith A. Arnold
LSUMNS51049	caeruleogularis	09/23,-83/42	9.38333	-83.7	CostaRica:SanJose,SnIsidrodelGeneral,20miN	15 Mar 1966	F			125.6	99.7	31.8	49	21.7	19.7	101	100	16.3	78	Merriam L. Miles
AMNH389950	caeruleogularis	09/54,-83/41	9.9	-83.6833	CostaRica:Aginares,SslopeVol.Turrialba,4500'	18 Mar 1920	F			118.1	97	31.4	47.8	20.7	20			16.5		A. P. Smith
AMNH389951	caeruleogularis	09/54,-83/41	9.9	-83.6833	CostaRica:Aginares,SslopeVol.Turrialba,3500'	20 Mar 1920	F			117	100.8	34.8	52.6	21	20.5			13.3		A. P. Smith
AMNH389952	caeruleogularis	09/54,-83/41	9.9	-83.6833	CostaRica:Aginares,SslopeVol.Turrialba,5000'	27 Mar 1920	F			113.2	91.9	31.4	48.5	20.2	19			15		A. P. Smith
AMNH185377	caeruleogularis	09/52,-84/16	9.86667	-84.2667	CostaRica:Guayabo	12 Mar 1908	F			114.8	92.4	31.2	51	21.1	21			15		R.Ridgway & J. C. Zeledon
AMNH44562	caeruleogularis	10/00,-84/24	10	-84.4	Costa Rica	1800's	F]			111.1	86.9	29	46.9	19.9	20.6			15.2		Garcia
AMNH487095	caeruleogularis	10/00,-84/24	10	-84.4	Costa Rica	Unknown	F			118	94.8	33	47.9	21.7	20.2			16.7		H.Whitely,28 Wellington L., Woolrich(?)
AMNH487094	caeruleogularis	10/00,-84/24	10	-84.4	Costa Rica	Unknown	F			119.6	94.9	31.4	44.5	20.7	21.1			15.7		H.Whitely,28 Wellington L., Woolrich(?)
USNM210559	caeruleigularis	09/39,-83/58	9.65	-83.9667	CostaRica:StaMariadeDota	5 May 1908	F			123.6	99.6	31.9	51.2	21.3	21.2			20		Fransisco Basulto
USNM199522	caeruleigularis	09/57,-83/49	9.95	-83.8167	CostaRica:Coliblanco	5 May 1905	F			112.6	92.9	29	46.2	20.4	22.1			14		R.Ridgway
USNM199524	caeruleigularis	09/57,-83/49	9.95	-83.8167	CostaRica:Coliblanco	5 May 1905	F			122.8	98	30.2	51.8	21.3	20			17.8		R.Ridgway
USNM210557	caeruleigularis	09/39,-83/58	9.65	-83.9667	CostaRica:StaMariadeDota	6 May 1908	F			119.7	95.6	32.3	53.5	21.3	20.3	13.7		13.7		Fransisco Basulto
USNM210562	caeruleigularis	09/39,-83/55	9.65	-83.9167	CostaRica:Copey	24 May 1908	F			117.7	94.4	31.3	51.1	20	19.2			18.4		Fransisco Basulto
USNM35189	caeruleigularis	10/10,-84/22	10.1667	-84.3667	CostaRica:Barranca	10 Nov 1864	F			110.7	86	29.4	42.1	19.3	18.5			13.6		J. Carmiol
USNM209782	caeruleigularis	09/52,-84/16	9.86667	-84.2667	CostaRica:Guayabo	17 Mar 1908	F			117.3	92.9	31.3	48.6	21.1	20.2			17.4		R.Ridgway & J. C. Zeledon
USNM209784	caeruleigularis	09/52,-84/16	9.86667	-84.2667	CostaRica:Guayabo	5 Mar 1908	F			112.5	95.5	30.4	53.5	20.6	21			15.5		R.Ridgway & J. C. Zeledon
USNM199424	caeruleigularis	09/47,-84/08	9.78333	-84.1333	CostaRica:MonteRedondo	14 Feb 1905	F			119.6	104.4	31.9	53	22.1	21.1			17.4		R. Ridgway
USNM209783	caeruleigularis	09/52,-84/16	9.86667	-84.2667	CostaRica:Guayabo	17 Mar 1908	F			116.4	91	31.6	45.2	21.7	20			17.1		R.Ridgway & J. C. Zeledon
FMNH19645	maxillaris [=caeruleogularis]	08/24,-82/19	8.4	-82.3167	PANAMA:Chiriqui,Boquete	26 Aug 1901	F			117	102.7	32	51.8	21.6	20.9			18.2	66	?
AMNH801508	caeruleogularis	08/51,-82/34	8.85	-82.5667	PANAMA:CerroPunta,Vol.Chiriqui,FLStateUnivTropBiolStation.	12 Mar 1967	F			119	98	30.5	45.7	19.7	18.9			18.9		D.Kozlovsky,B.Means,J.L.Sawyer
AMNH77457	caeruleogularis/maxillaris	08/24,-82/19	8.4	-82.3167	PANAMA:Boquete,Chiriqui	22 Aug 1901	F			116.6	92.6	33.1	46.5	20.6	20			15.4		J.H.Batty
AMNH487086	caeruleogularis:island	07/48,-81/06	7.8	-81.1	PANAMA:CebacoIsl.Veragua,Col.	4 Feb 1902	F]			116	93.6	31.3	56	22.9	21.8			18.5		J.H.Batty
AMNH246139	caeruleogularis	08/29,-80/49	8.48333	-80.8167	Panama:Chitra,PacificSlope,Veraguas,3500'	10 Feb 1926	F			118.4	97.4	30.5	48	22	21			11.1		R.R.Benson
AMNH246138	caeruleogularis	08/29,-80/49	8.48333	-80.8167	Panama:Chitra,PacificSlope,Veraguas,3600'	27 Jan 1926	F			123.3	101.1	30.6	48.5	22	20.6			17		R.R.Benson
AMNH246137	caeruleogularis	08/29,-80/49	8.48333	-80.8167	Panama:Chitra,PacificSlope,Veraguas,3600'	27 Jan 1926	F			115	91.9	32.9	50.8	20.7	20.7			16.3		R.R.Benson
AMNH246140	caeruleogularis	08/29,-80/49	8.48333	-80.8167	Panama:Chitra,PacificSlope,Veraguas,3600'	13 Feb 1926	F			111.9	90.3	31.3	46.5	19.6	19.9			16		R.R.Benson
AMNH187136	caeruleogularis	08/31,-81/05	8.51667	-81.0833	PANAMA:SantaFe,Veraguas	19 Mar 1925	F]			109	93.8	31	52.7	19.6	19.7			12.8		R.R.Benson
USNM456442	caeruleogularis	08/48,-82/26	8.8	-82.4333	Panama:Boquete,Quiel,5100'	3 Nov 1931	F			116.2		30	46.5	19.1	19.7			16.7		Rex R. Benson
USNM456443	caeruleogularis	08/48,-82/26	8.8	-82.4333	Panama:Boquete,Quiel,5100'	12 Nov 1931	F			115	87	32.2	44.2	21.5	19.9			14.4		Rex R. Benson
USNM456451	caeruleogularis	08/48,-82/26	8.8	-82.4333	Panama:Boquete,Quiel,5000'	13 Nov 1931	F			112.8	85.1	30.6	45.1	19.5	18.9			15.5		Rex R. Benson
USNM456456	caeruleogularis	08/48,-82/26	8.8	-82.4333	Panama:Boquete,Quiel,6000'	29 Oct 1931	F			112.2	87.2	32.1	47.1	21.1	18.9			18.3		Rex R. Benson
USNM456455	caeruleogularis	08/48,-82/26	8.8	-82.4333	Panama:Boquete,Quiel,5600'	28 Oct 1931	F			106.9	90.5	32.1	44.7	19.1	19			15.7		Rex R. Benson
USNM456452	caeruleogularis	08/48,-82/26	8.8	-82.4333	Panama:Boquete,Quiel,6000'	27 Oct 1931	F			116.3	93	31.3	49.6	21.8	19.9			18.7		Rex R. Benson
USNM470657	caeruleogularis	08/46,-82/40	8.76667	-82.6667	Panama:Chiriqui,ElVolcan,4000'	13 Mar 1956	F			117.8	98.3	30.1	48.9	22.8	21			16.3		F. A. Hartman
USNM455627	caeruleogularis	08/46,-82/40	8.76667	-82.6667	Panama:Chiriqui,ElVolcan,4500'	7 Mar 1954	F			114.7	97.4	29.4	46.8	21.5	19.4			16.1		A. Wetmore
USNM471274	caeruleogularis	08/24,-82/19	8.4	-82.3167	Panama:Chiriqui,Boquete,5000'	16 Mar 1960	F			116.3	89.7	31.2	48	20.4	21.2			20.7		A. Wetmore
LSUMNSuncat.	caeruleogularis	08/31,-82/18	8.51667	-82.3	Panama:Chiriqui,Guaraca,4kmSLagoFortunaDam	3 Mar 1996	F		154	118.4	97.8	32.8	49.2	21.1	19.7			19.1		Steve W. Cardiff 7290
USNM238085	cognatus	07/54,-77/50	7.9	-77.8333	Panama:Mt.Pirri,5200'	14 Apr 1912	F			119.5	94.5	33	46.7	21.7	20			17		E.A.Goldman
USNM486303	cognatus	08/11,-77/17	8.18333	-77.2833	Panama:CerroMali,Darien,4800'	2 Jun 1963	F			114.3	96.9	29.2	45	19.6	18.5			9.7		P. Galindo
LSUMNS108247	[cognatus]	07/54,-77/50	7.9	-77.8333	PANAMA:Darien,6kmNW Cana,slope of Cerro Pirre	27 Jul 1982	F		155	117.6		29.2	48.1	20.3	18.2				80.5	David Braun
LSUMNS48255	[cognatus]??	07/37,-80/23	7.61667	-80.3833	PANAMA:SanJoseProv.,RioClaro,1 mi N La Hondura.		F			120.3	93.6	32.7	46.9	20.9	19.8	93	92	16.6	75.5	Joel Cracraft
AMNH135513	cognatus	08/11,-77/17	8.18333	-77.2833	Panama:Tacarcuna,5000'	1 Apr 1915	F			112.6	90.8	29.7	45.5	20.7	20.3			14.9		Wm. B. Richardson
AMNH135520	cognatus	08/11,-77/17	8.18333	-77.2833	Panama:EslopeMt.Tacarcuna,4600'	30 Mar 1918	F			122.2	100.1	30.2	48.5	20.5	19.7			15.8		H. E. Anthony & D. S. Ball
AMNH135521	cognatus	08/11,-77/17	8.18333	-77.2833	Panama:EslopeMt.Tacarcuna,4600'	12 Apr 1915	F			110.7	94	32.3	45.9	19.5	19.3			16.3		H. E. Anthony & D. S. Ball
AMNH135552	cognatus	08/11,-77/17	8.18333	-77.2833	Panama:EslopeMt.Tacarcuna,4600'	14 Apr 1915	F			116	93.8	31.9	46.6	20.8	20.2			13.8		H. E. Anthony & D. S. Ball
							AVGS:		158.533	116.452	94.6354	31.308	48.62	20.866	20.18	87.0875	97.2857	16.3653	73
							STD		5.71859	4.3748	4.5998	1.24416	3.97407	0.991687	1.07014	28.042	4.40663	2.36648	5.48736
							COUNT		3	50	48	50	50	50	50	8	7	49	9
							MIN		154	104	85.1	29	42.1	19.1	18.2	13.7	92	9.7	62
							MAX		166.6	125.6	106.9	34.8	68.1	23.6	24	104.5	104.5	21.9	80.5
FMNH94216	caeruleogularis	08/53,-80/54	8.88333	-80.9	PANAMA:Veraguas,Veragua	Aug 1879	U			120.9	104.2	33.3	52.3	20.3	18.4	97	97.5	15.4	69	?
AMNH153924	caeruleogularis	10/00,-84/24			Costa Rica	Unknown	U			122.2	99.5	32.2	53.1	20.8	20.8			18.1		J.C.Zeledon
AMNH73176	albivitta lauta	11/15,-74/13	11.25	-74.2167	Colombia:SantaMarta	14 May 1899	M			125	103.3	33.1	70.1	23.8	22.4			12.2		Mrs. H. H. Smith
AMNH71351	albivitta lauta	11/15,-74/13	11.25	-74.2167	Colombia:SantaMarta	8 Dec 1898	M			127.2	100.2	33	71.6	24.1	22.1			13.3		Mrs. H. H. Smith
AMNH73169	albivitta lauta	11/15,-74/13	11.25	-74.2167	Colombia:SantaMarta	12 Apr 1899	M			126.5	105.6	34.4	68.8	23.3	20.8			17.2		Mrs. H. H. Smith
AMNH73168	albivitta lauta	11/06,-74/06	11.1	-74.1	Colombia:SantaMarta,Valparaiso	12 Apr 1899	M			123.5	99.8	32	73.3	23.5	22.5			11.5		Mrs. H. H. Smith
AMNH73172	albivitta lauta	11/10,-74/00	11.1667	-74	Colombia:Santa Marta,ElLibano?,6000'	3 May 1899	M			125.8	104.1	31.5	67.2	23.9	22.1			15.4		Mrs. H. H. Smith
AMNH73170	albivitta lauta	11/10,-74/00	11.1667	-74	Colombia:Santa Marta,ElLibano?,6000'	20 Apr 1899	M]			124.9	105.7	33.6	69.9	24.2	22.6			14.6		Mrs. H. H. Smith
USNM253407	albivitta lautus	11/10,-74/07	11.1667	-74.1167	Colombia:SanLorenzo,StaMarta,7000'	23 Jul 1913	M			130.5	96.4	35.2	69.4	23.1	20.1			14		F.M. Gaige
USNM170417	albivitta lautus	10/52,-73/23	10.8667	-73.3833	Colombia:Chirua	13 Mar 1899	M			118.6	95.8	33.3	62.5	22.7	21.6			18.2		E.A. & O. Bangs
USNM387140	albivitta lautus	10/27,-73/12	10.45	-73.2	Colombia:Chenducua,RioGuatapuri,5900'	18 Apr 1946	M			131.7	108.6	34.3	71.6	24.4	23			17.3		M.A. Carriker,Jr.
USNM387137	albivitta lautus	10/27,-73/12	10.45	-73.2	Colombia:Chenducua,RioGuatapuri,5900'	8 Apr 1946	M			134.7	106.8	34.9	68.9	24.3	23.7			19.6		M.A. Carriker,Jr.
USNM387138	albivitta lautus	10/27,-73/12	10.45	-73.2	Colombia:Chenducua,RioGuatapuri,6500'	3 Apr 1946	M			128.7	103	32.5	67.8	23.8	21.8			17.3		M.A. Carriker,Jr.
USNM387129	albivitta lautus	11/10,-74/07	11.1667	-74.1167	Colombia:SanLorenzo,StaMarta,6800-7200'	18 Sep 1945	M			129.7	105.3	33.1	71	23.7	21.4			15.3		M.A. Carriker,Jr.
USNM383654	albivitta lautus	10/45,-73/24	10.75	-73.4	Colombia:SantaMarta,SanJose,6000'	16 Jun 1945	M			138.9	107.7	35.5	69.2	22.8	21.7			20		M.A. Carriker,Jr.
USNM387127	albivitta lautus	11/10,-74/07	11.1667	-74.1167	Colombia:SantaMarta,SanLorenzo,8000-8500'	15 Sep 1945	M			131.1	107.6	32.9	69.7	23.7	21.1			18.6		M.A. Carriker,Jr.
USNM387125	albivitta lautus	11/05,-74/05	11.0833	-74.0833	Colombia:Sta.Marta,VistaNieve,3500-4200'	4 Oct 1945	M			127	103.7	32.7	71.8	25.1	21.4			15.3		M.A. Carriker, Jr.
USNM384626	albivitta lautus	10/45,-73/24	10.75	-73.4	Colombia:Sta.Marta,SanJose,6000'	24 Jun 1945	M			127.7	92.1	33.5	69.8	23.4	21.8			17.1		M.A. Carriker,Jr.
USNM387125	albivitta lautus	11/05,-74/05	11.0833	-74.0833	Colombia:Sta.Marta,VistaNieve,3500-4200'	4 Oct 1945	M			129.2	104	32.8	71.6	25.1	22			15.6		M.A. Carriker,Jr.
USNM387128	albivitta lautus	11/10,-74/07	11.1667	-74.1167	Colombia:,Sta.Marta,SanLorenzo,6000-7200	18 Sep 1945	M			131.4	106.1	34.1	70.8	24	22.5			16.3		M.A. Carriker,Jr.
USNM384626	albivitta lautus	10/45,-73/24	10.75	-73.4	Colombia:Sta.Marta,SanJose,6000'	24 Jun 1945	M			128.8	93.4	33.4	70	23.1	21.7			16.7		M.A. Carriker,Jr.
USNM383653	albivitta lautus	10/45,-73/24	10.75	-73.4	Colombia:Sta.Marta,SanJose,6000'	18 Jun 1945	M			131.7	106.7	33.8	68.3	22.2	21.6			15.5		M.A. Carriker,Jr.
USNM387131	albivitta lautus	10/50,-73/40	10.8333	-73.6667	Colombia:Chiachicua,Sta.Marta,6150'	26 Jan 1946	M			122.8	102.7	32.2	66.3	23.4	21.5			16.8		M.A. Carriker,Jr.
USNM387135	albivitta lautus	10/50,-73/40	10.8333	-73.6667	Colombia:Chiachicua,Sta.Marta,6150'	21 Jan 1946	M			128.8	110.1	33.2	72	23.1	20.8			15.1		M.A. Carriker,Jr.
USNM387133	albivitta lautus	10/50,-73/40	10.8333	-73.6667	Colombia:Chiachicua,Sta.Marta,6150'	16 Jan 1946	M			128.8	104.2	34.3	70.6	22.5	21.6			17		M.A. Carriker,Jr.
LSUMNS90407	albivitta lauta	11/02,-73/39	11.0333	-73.65	Colombia:Magdalena,25kmSESantaMarta	5 Apr 1972	M			127	102	33.3	69.9	23.3	20			14.5		Terry B. Johnson
AMNH133269	albivitta griseigularis	06/13,-71/10	6.21667	-71.1667	Colombia:Sta.Elena,9000'	15 Nov 1914	M			125.9	107.9	30	60	20.2	20.1			17.9		Miller & Boyle
AMNH133270	albivitta griseigularis	06/13,-71/10	6.21667	-71.1667	Colombia:Sta.Elena,9000'	16 Nov 1914	M			123.5	108.9	30.7	56.9	22.6	20.3			15.7		Miller & Boyle
AMNH133271	albivitta griseigularis	06/13,-71/10	6.21667	-71.1667	Colombia:Sta.Elena,9000'	19 Nov 1914	M			125.3	117	30.5	58.6	22.8	20.8			16.6		Miller & Boyle
AMNH133273	albivitta griseigularis	07/04,-75/55	7.06667	-75.9167	Colombia:Antioquia,Paramillo Trail,W Andes,10000'	2 Feb 1915	M			123.4	114.3	33.8	61	23.1	24.4			16		Miller & Boyle
USNM436322	albivitta griseigularis	06/20,-76/11	6.33333	-76.1833	Colombia:Dept.Antioquia,Urrao,6200'	9 Jul 1951	M			125.8	115.8	31.4	61.8	23.7	21.3			14.8		M.A. Carriker,Jr.
USNM436323	albivitta griseigularis	06/25,-76/05	6.41667	-76.0833	Colombia:Dept.Antioquia,RioUrrao,Hcda.LaIlusion,8950'	14 Sep 1951	M			126.9	110.9	32.1	61.8	22.3	21.4			16.9		M.A. Carriker,Jr.
USNM425972	albivitta griseigularis	07/34,-73/03	7.56667	-73.05	Colombia:Antioquia,Hcda.Potreros,6500'	1 Jun 1950	M			123.8	116.7	32.3	58	22.6	21.5			12.1		M.A. Carriker,Jr.
USNM401625	albivitta griseigularis	07/11,-75/27	7.18333	-75.45	Colombia:Antioquia,Valdivia,3960'	15 Jun 1948	M			128.6		33.1	58.3	23.3	22.1			16.7		M.A. Carriker,Jr.
USNM111789	albivitta griseigularis	04/41,-75/36	4.68333	-75.6	Colombia:Quindio,ElRoble,Andes,7100'	10 Nov 1911	M			124.2	111.8	34.3	57	22.3	20.7			15.9		A.A. Allen & L. E. Miller
USNM145428	albivitta griseigularis	07/34,-73/03	7.56667	-73.05	Colombia:Anitioquia,Salmon	?	M]			130.5	119.3	33.6	63.7	23.7	22.1			17.5		ex Museum Boucard "Type of Ramphoxanthus Bonaparte"
USNM425971	albivitta griseigularis	07/34,-73/03	7.56667	-73.05	Colombia:Antioquia,Hcda Potreros	16 Jun 1950	M	SY?		124.7	113.5	31	57.6	23.2	21.9			13.8		M.A. Carriker,Jr.
AMNH107936	albivitta phaeolaemus	03/30,-76/38	3.5	-76.6333	Colombia:Cauca,SanAntonio,7000'	26 Jan 1911	M			128	111.2	34.4	69.7	25.7	23.5			14		W. B. Richardson
AMNH108882	albivitta phaeolaemus	03/30,-76/38	3.5	-76.6333	Colombia:Cauca,SanAntonio,6600'	30 Mar 1911	M			132.5	127	33.6	67.6	25.1	23.6			17.4		W.B.Richardson & F. M. Chapman
AMNH109561	albivitta phaeolaemus	02/31,-77/00	2.51667	-77	Colombia:Cocal,W of Popayan,6000'	17 Jun 1911	M			127.2	113	33.6	64.6	22.6	20.7			14.9		W. B. Richardson
AMNH109559	albivitta phaeolaemus	02/32,-76/57	2.53333	-76.95	Colombia:Cauca,CerroMunchique,coast range, W of Popayan,8325'	30 May 1911	M			131.2	115.6	32.9	69.2	25.1	22.5			17.3		W.B.Richardson
LSUMNS44940	albivitta phaeolaemus	04/16,-76/07	4.26667	-76.1167	Colombia:Uribe,Cauca,1900m - W.Cord.	15 Jun1959	M			125.7	105.2	34.2	69.4	25.3	22.3			19.3		M.A.Carriker,Jr.
LSUMNS38610	albivitta phaeolaemus	04/43,-76/01	4.71667	-76.0167	Colombia:aboveCauca,2200m	no date	M			128.8	111.6	33.8	68.6	24.9	21.6			16.7		M.A.Carriker,Jr.
AMNH308656	albivitta	07/54,-72/31	7.9	-72.5167	Colombia:Gramalote,WofCucuta	Nov 1940	M			129.1	108.2	33.3	68.5	23.1	22.1			20.4		Nicefaro Maria
AMNH788422	albivitta	04/30,-74/20	4.5	-74.3333	Colombia:Cundinamarca,Aguabonita	25 Sep 1960	M			133.6	125.6	32	62.2	23.5	20.8			17.4		Pablo Bernal
AMNH126512	albivitta	04/34,-74/27	4.56667	-74.45	Colombia:Subia,Cundinamarca,Junta a la Mesa,1900m	25 Jul 1913	M			124.4	115.8	32.2	60.7	23.4	21			17.9		Manuel Gonzalez
AMNH126505	albivitta	04/34,-74/27	4.56667	-74.45	Colombia:Subia,Cundinamarca,Junta a la Mesa,1900m	10 Jul 1913	M			136.8	120.5	34.4	62.6	22.5	21.1			22.5		Manuel Gonzalez
AMNH126511	albivitta	04/34,-74/27	4.56667	-74.45	Colombia:Subia,Cundinamarca,Junta a la Mesa,1900m	25 Jul 1913	M			125.1	119.9	31.6	56	22.2	20.7			15.8		Manuel Gonzalez
AMNH126501	albivitta	05/05,-74/10	5.08333	-74.1667	Colombia:Montan~adeEsmeralda,Cundin.	28 Apr 1913	M			124.1	116.2	29.4	64.9	24	21.8			14.5		Manuel Gonzalez
AMNH116063	albivitta	01/47,-76/22	1.78333	-76.3667	Colombia:LaPalma,Huila,5500'	1 May 1912	M			129.8	112.3	33.4	67.1	23.7	22			21.3		Leo E. Miller
AMNH116064	albivitta	02/30,-75/45	2.5	-75.75	Colombia:Andalucia,E.Andes,Huila,5000'	6 Jun 1912	M			123.1	106.9	31.5	60.3	23.2	22.1			18.7		Leo E. Miller
AMNH121712	albivitta	04/21,-74/22	4.35	-74.3667	Colombia:Aguadita,E.Andes,aboveFusugasuga,6500'	30 Mar 1913	M			125	109	33.1	63.3	22.6	20.7			14		Chapman,Cherrie, et al.
AMNH121711	albivitta	04/21,-74/22	4.35	-74.3667	Colombia:Aguadita,E.Andes,aboveFusugasuga,6500'	27 Mar 1913	M			129	117.1	29.9	63	22.9	21.7			15		Chapman,Cherrie, et al.
AMNH126509	albivitta	04/34,-74/27	4.56667	-74.45	Colombia:Subia,Cundinamarca,Junta a la Mesa,1900m	10 Jul 1913	M			132.1	113.5	32.2	58.7	22	21.1			16.6		Manuel Gonzalez
AMNH126506	albivitta	04/34,-74/27	4.56667	-74.45	Colombia:Subia,Cundinamarca,Junta a la Mesa,1900m	25 Jul 1913	M			128.8	116.3	33.8	59.9	22.1	20.7			15.7		Manuel Gonzalez
USNM255857	albivitta albivitta	02/30,-75/45	2.5	-75.75	Colombia:Andalucia,E.Andes,Huila,3000'	15 Jun 1912	M			126.3	117.4	33.5	66.4	23.5	21.6			13.9		Leo E. Miller
USNM446418	albivitta albivitta	02/15,-76/05	2.25	-76.0833	Colombia:Huila,Belen,7000'	2 Apr 1952	M			128.7	119.3	34.2	62.3	22.2	21.8			16.1		M.A. Carriker,Jr.
USNM255858	albivitta albivitta	04/56,-74/11	4.93333	-74.1833	Colombia:Cundinamarca,LaMar,nr.Subachoque,2680m	10 Jun 1913	M			134.6	111.5	30.8	63.4	22.7	21			16.8		Manuel Gonzalez
USNM436318	albivitta albivitta	05/42,-75/07	5.7	-75.1167	Colombia:Antioquia,LaBodega,5800'	13 Jun 1951	M			129.8	117.9	32.2	65.2	23.5	20.7			15.9		M.A. Carriker,Jr.
USNM436321	albivitta albivitta	05/42,-75/07	5.7	-75.1167	Colombia:Antioquia,LaBodega,5800'	9 Jul 1951	M			127.7	114.1	30.4	67.2	22.9	21.6			16.4		M.A. Carriker,Jr.
USNM446420	albivitta albivitta	02/20,-76/05	2.33333	-76.0833	Colombia:Cauca,Tijeras,Moscapan,8400'	15 Mar 1952	M			127	121.5	32.7	59.1	22.7	21			13.9		M.A. Carriker,Jr.
USNM446421	albivitta albivitta	02/20,-76/05	2.33333	-76.0833	Colombia:Cauca,Tijeras,Moscapan,8400'	5 Mar 1952	M			120.5	101.2	31.3	60.2	21.7	20			17.3		M.A. Carriker,Jr.
USNM446422	albivitta albivitta	02/20,-76/05	2.33333	-76.0833	Colombia:Cauca,Tijeras,Moscapan,8400'	3 Mar 1952	M			123.7	112	32.3	60.4	23.9	22.8			15.8		M.A. Carriker,Jr.
USNM373032	albivitta albivitta	10/00,-73/00	10	-73	Colombia:Magdalena,SofVillanueva,SierraPerija,LaAfrica,5300'	12 Jun 1942	M			132.2	114.4	33.4	65.4	23.1	22.3			19.6		M.A. Carriker,Jr.
USNM373028	albivitta albivitta	10/00,-73/00	10	-73	Colombia:Magdalena,SierraPerija,aboveAiroca,5500-6000'	25 Apr 1942	M			131.9	111.8	32.6	64.4	23.1	20.4			19.4		M.A. Carriker,Jr.
USNM373024	albivitta albivitta	10/00,-73/00	10	-73	Colombia:Magdalena,SierraPerija,aboveAiroca,5500-6000'	20 Apr 1942	M			126.1	104.3	33.8	62.5	22.4	21.7			16.4		M.A. Carriker,Jr.
USNM373021	albivitta albivitta	10/00,-73/00	10	-73	Colombia:Magdalena,SierraPerija,aboveAiroca,6500'	7 May 1942	M			126.2	110.8	33	64.4	23.4	20.8			14.2		M.A. Carriker,Jr.
USNM373023	albivitta albivitta	10/00,-73/00	10	-73	Colombia:Magdalena,SierraPerija,aboveEroca,5500-6000'	17 Apr 1942	M			133	114.9	33.6	63.8	23.9	21.2			17.6		M.A. Carriker,Jr.
USNM373030	albivitta albivitta	10/00,-73/00	10	-73	Colombia:Magdalena,SierraPerija,aboveEroca,6500'	26 Apr 1942	M			127.7	105.9	33.9	64.3	22.7	21.9			17.2		M.A. Carriker,Jr.
USNM373027	albivitta albivitta	10/00,-73/00	10	-73	Colombia:Magdalena,SierraPerija,aboveEroca,3500-6000'	25 Apr 1942	M			129	114	33.8	64.1	23.3	21.1			13.9		M.A. Carriker,Jr.
USNM392422	albivitta albivitta	08/01,-75/58	8.01667	-75.9667	Colombia:BuenosAires,SantanderN,6050'	24 Sep 1946	M			125.1	110.7	32.5	57.5	23.7	20.8			18.6		M.A. Carriker,Jr.
AMNH487042	albivitta	08/30,-71/05	8.5	-71.0833	Venezuela,Merida??,El El Corial,2500m	14 Jun 1896	M			122.2	102.4	32.4	54.3	21	20.5			14.2		Salomon Bricen~o
AMNH487047	albivitta	08/36,-71/08	8.6	-71.1333	Venezuela:Merida,La Al...,2500m	24 Feb 1896?	M			129.4	118.8	29.9	59.4	21.7	19			18.3		Salomon Bricen~o
AMNH487046	albivitta	08/40,-71/06	8.66667	-71.1	Venezuela:Merida,Valle	16 Apr?1896	M]			123.2	106.9	31.9	61.5	21.7	20			14.8		Salomon Bricen~o
AMNH186361	albivitta	00/28,-77/36	0.466667	-77.6	Ecuador:SumacoArriba	19 Jan 1921	M			132.2	111.5	33.4	67.6	23.4	21.9			19.2		Olalla y Hijos; date is ?
AMNH487057	albivitta	00/27,-77/53	0.45	-77.8833	Ecuador:Baeza,E.Ecuador	Mar 1899	M			138.4	113.6	34.2	66.8	23.9	22.4			20.5		Messrs. Goodfellow & Hamilton
AMNH487056	albivitta	00/27,-77/53	0.45	-77.8833	Ecuador:Baeza,E.Ecuador	Mar 1899	M			124.9	104.2	34.8	68.8	22.8	22			14.7		Messrs. Goodfellow & Hamilton
AMNH176012	albivitta	00/27,-77/53	0.45	-77.8833	Ecuador:Baeza	23 Nov 1922	M			126.7	102.6	35	67.3	23.1	22.5			21.5		Olalla y Hijos
AMNH180205	albivitta	00/27,-77/53	0.45	-77.8833	Ecuador:Baeza Abajo	17 Sep 1923	M			130.5	106.3	33.8	62.3	25.2	23.9			15.7		Olalla y Hijos
AMNH487058	albivitta	00/27,-77/53	0.45	-77.8833	Ecuador:Baeza	Mar 1899	M			135.5	107.2	32	63.8	22.3	20			18.1		Goodfellow & Hamilton
AMNH487059	albivitta	00/27,-77/53	0.45	-77.8833	Ecuador:Baeza	Mar 1899	M]			134.8	108.5	34.1	62.5	23.6	21			18.6		Goodfellow & Hamilton
AMNH186359	albivitta	00/28,-77/36	0.466667	-77.6	Ecuador:Sumaco Arriba	18 Jan 1925	M			126.9	112.9	33	58.3	24.6	19.7			16		Olalla y Hijos
AMNH186360	albivitta	00/28,-77/36	0.466667	-77.6	Ecuador:Sumaco Arriba	19 Jan 1925	M			118.8	97.3	33.8	60.1	23.2	19.7			12		Olalla y Hijos
AMNH186357	albivitta	00/28,-77/36	0.466667	-77.6	Ecuador:Sumaco Arriba	17 Jan 1925	M			131.8	116.7	32	63.1	23.4	20.3			21		Olalla y Hijos
AMNH447358	albivitta	1/32,-78/03	1.53333	-78.05	Ecuador:Macanero?,RioPastaza,AndesOriente	1935-36	M			139.5	112.2	34.6	58	22	21.2			18.9		"C.L."
AMNH180206	albivitta	00/27,-77/53	0.45	-77.8833	Ecuador: Baeza	29 Sep 1923	M			127.5	114	32.8	61.8	23.1	21			16.4		Olalla y Hijos
AMNH186358	albivitta	00/28,-77/36	0.466667	-77.6	Ecuador: Sumaco Arriba	18 Jan 1925	M			124.4		32.3	56.4	23.6	19.1			18.4		Olalla y Hijos
AMNH176010	albivitta	00/27,-77/53	0.45	-77.8833	Ecuador: Baeza Arriba	14 Nov 1922	M			122.9	108.3	31.2	60.1	21.7	21.1			20.2		Olalla y Hijos
							AVGS:		#VALUE!	128.093	109.774	32.9058	64.486	23.2465	21.4465	#VALUE!	#VALUE!	16.6186	#VALUE!
							STD		#VALUE!	4.25953	6.89848	1.28858	4.96281	1.04529	1.057	0	0	2.24385	0
							COUNT		0	86	84	86	86	86	86	0	0	86	0
							MIN		#VALUE!	118.6	92.1	29.4	54.3	20.2	19	#VALUE!	#VALUE!	11.5	#VALUE!
							MAX		#VALUE!	139.5	127	35.5	73.3	25.7	24.4	#VALUE!	#VALUE!	22.5	#VALUE!
AMNH71353	albivitta lauta	11/10,-73/56	11.1667	-73.9333	Colombia:SantaMarta, Las Nubes	11 Dec 1898	F			128.5	106.1	33.1	58.8	23.1	21.5			13.5		Mrs. H. H. Smith
AMNH71352	albivitta lauta	11/10,-73/56	11.1667	-73.9333	Colombia:SantaMarta, Las Nubes	10 Dec 1898	F?			128.6	102.9	30.8	68	24.2	22.2			13.3		Mrs. H. H. Smith
AMNH73167	albivitta lauta	11/06,-74/06	11.1	-74.1	Colombia:SantaMarta,Valparaiso	28 Mar 1899	F			122.4	97	30.3	52.8	22.4	22			14.9		Mrs. H. H. Smith
AMNH71354	albivitta lauta	11/10,-73/56	11.1667	-73.9333	Colombia:SantaMarta,LasNubes	14 Dec 1898	F]			124	101.9	30.4	58.8	22.2	20.8			16.2		Mrs. H. H. Smith
AMNH71359	albivitta lauta	11/10,-73/56	11.1667	-73.9333	Colombia:SantaMarta,LasNubes	17 Dec 1898	F			126.1	98.3	31.8	54.4	22	21.2			13		Mrs. H. H. Smith
AMNH71358	albivitta lauta	11/10,-73/56	11.1667	-73.9333	Colombia:SantaMarta,LasNubes	14 Dec 1898	F]			126.7	101.2	33.1	57.3	22.2	22.9			17.1		Mrs. H. H. Smith
AMNH73175	albivitta lauta	11/15,-74/13	11.25	-74.2167	Colombia:Santa Marta	16 Jan 1899	F			127.6	105.5	31.9	57.7	22.5	21.3			16.5		Mrs. H. H. Smith
USNM387139	albivitta lautus	10/27,-73/12	10.45	-73.2	Colombia:Chenducua,RioGuatapuri,5900'	17 Apr 1946	F			125.3	106.6	32.9	56.3	21.7	21.1			13.3		M.A. Carriker,Jr.
USNM383652	albivitta lautus	10/45,-73/24	10.75	-73.4	Colombia:SantaMarta,SanJose,6000'	18 Jun 1945	F			126.8	98.8	32	55.9	21.6	20.3			15.3		M.A. Carriker,Jr.
USNM383651	albivitta lautus	10/45,-73/24	10.75	-73.4	Colombia:Sta.Marta,SanJose,6000'	15 Jun 1945	F			131.1	100.2	32.8	56.2	21.4	19.2			15.7		M.A. Carriker,Jr.
USNM387124	albivitta lautus	11/05,-74/05	11.0833	-74.0833	Colombia:Sta.Marta,VistaNieve,7000'	9 Oct 1945	F			120.9	91.5	32	59.4	21.8	20.2			12.1		M.A. Carriker,Jr.
USNM373020	albivitta lautus	11/10,-74/07	11.1667	-74.1167	Colombia:Sta.Marta,CerroSanLorenzo	17 Apr 1943	F			122.7	98.4	31.3	58	21.7	21.3			14.6		M.A. Carriker,Jr.
USNM387130	albivitta lautus	11/10,-74/07	11.1667	-74.1167	Colombia:,Sta.Marta,SanLorenzo,6800-7200'	18 Sep 1945	F			124	97.2	32.8	58.4	22.7	20.2			14.8		M.A. Carriker,Jr.
USNM387132	albivitta lautus	10/50,-73/40	10.8333	-73.6667	Colombia:Chiachicua,Sta.Marta,6150'	16 Jan 1946	F			129.4	99.6	32.6	55.9	22.1	20.1			17.3		M.A. Carriker,Jr.
USNM387136	albivitta lautus	10/50,-73/40	10.8333	-73.6667	Colombia:Chiachicua,Sta.Marta,6150'	20 Jan 1946	F			126.2	105.2	31.7	60.1	21.9	20.8			14.5		M.A. Carriker,Jr.
USNM387134	albivitta lautus	10/50,-73/40	10.8333	-73.6667	Colombia:Chiachicua,Sta.Marta,6150'	19 Jan 1946	F			127.9	101	32	59.1	21.5	20.9			17		M.A. Carriker,Jr.
AMNH108881	albivitta griseigularis	03/32,-76/16	3.53333	-76.2667	Colombia:Cauca,E.of Palmira,6800'	20 Apr 1911	F			123.3	106.7	32.3	54.2	22.7	20.7			13.4		W.B.Richardson & F. M. Chapman
AMNH108880	albivitta griseigularis	03/32,-76/16	3.53333	-76.2667	Colombia:Cauca,E.of Palmira,6800'	20 Apr 1911	F			121.7	106.7	32	50.2	22.4	21.4			19.2		W.B.Richardson & F. M. Chapman
AMNH71592	albivitta griseigularis	03/25,-76/10	3.41667	-76.1667	Colombia:LosTambos	7 Jun 1898	F			124.1	120.5	30.9	53.4	22.8	20.2			20		J. H. Batty
AMNH111788	albivitta griseigularis	04/38,-75/34	4.63333	-75.5667	Colombia:Salento,W Quin	26 Sep 1911	F			123.2	111.9	29.8	44.9	21.2	20			15.2		A.A.Allen,L.E.Miller
USNM425973	albivitta griseigularis	07/34,-73/03	7.56667	-73.05	Colombia:D.Antioquia,Hcda.Potreros,6500'	15 Jun 1950	F			118.1	105.4	32.1	49.2	20	18.9			15		M.A. Carriker,Jr.
USNM401624	albivitta griseigularis	07/11,-75/27	7.18333	-75.45	Colombia:D.Antioquia,Valdivia	15 Jun 1950	F			123.1	104.8	31.1	48.8	20.3	19.5			17.5		M.A. Carriker,Jr.
AMNH107934	albivitta phaeolaemus	03/30,-76/38	3.5	-76.6333	Colombia:Cauca,SanAntonio,7000'	14 Jan 1911	F			121	100.2	32.7	55.5	24	22.1			14.2		W. B. Richardson
AMNH109560	albivitta phaeolaemus	02/35,-76/55	2.58333	-76.9167	Colombia:LaFlorida,WofPopayan,7000'	14 Jul 1911	F			117.7	110	34.3	52.7	22.6	20.8			12.9		W. B. Richardson
AMNH107935	albivitta phaeolaemus	03/30,-76/38	3.5	-76.6333	Colombia:Cauca,SanAntonio,7000'	16 Jan 1911	F			125.3	119.2	32.3	51.1	22.8	21.2			12.5		W. B. Richardson
AMNH111790	albivitta	04/30,-75/20	4.5	-75.3333	Colombia:ElEden,E.Quindio,Andes,8300'	20 Oct 1911	F			127.5	114.4	30	51.6	22.3	20.2			17.9		A.A.Allen & L.E. Miller
AMNH126507	albivitta	04/34,-74/27	4.56667	-74.45	Colombia:Subia,Cundinamarca,Junta a la Mesa,1900m	25 Jul 1913	F			122.2	103.8	30.1	48.4	20.6	20.2			18.8		Manuel Gonzalez
AMNH116061	albivitta	01/47,-76/22	1.78333	-76.3667	Colombia:LaPalma,Huila,5500'	1 May 1912	F			123	105.9	32.9	48.5	20.7	20.6			17.4		Leo E. Miller
AMNH116062	albivitta	01/47,-76/22	1.78333	-76.3667	Colombia:LaPalma,Huila,5500'	2 May 1912	F			125.3	107	31.4	43.8	19.3	19.2			16.3		Leo E. Miller
AMNH121710	albivitta	04/21,-74/22	4.35	-74.3667	Colombia:Aguadita,E.Andes,aboveFusugasuga,6500'	27 Mar 1913	F			123.4	112.3	31.1	51.9	20.4	19.5			16.7		Chapman,Cherrie, et al.
USNM446417	albivitta albivitta	01/50,-76/20	1.83333	-76.3333	Colombia:Huila,LaCandela,7000'	17 May 1952	F			127.2	111.4	31.9	51.2	20.8	19.4			16.3		M.A. Carriker,Jr.
USNM446419	albivitta albivitta	02/15,-76/05	2.25	-76.0833	Colombia:Huila,Belen, 7000'	21 Mar 1952	F			122	105.5	32.9	48.1	21.5	19.8			18.6		M.A. Carriker,Jr.
USNM373033	albivitta albivitta	10/00,-73/00	10	-73	Colombia:Magdalena,SofVillanueva,SierraPerija,LaAfrica,5300'	12 Jun 1942	F			127	110.3	35.2	51.3	21.6	20.2			18.2		M.A. Carriker,Jr.
USNM392421	albivitta albivitta	08/01,-75/58	8.01667	-75.9667	Colombia:BuenosAires,SantanderN,6050'	7 Apr 1946	F			128.7	111.5	32.7	53	21.2	20.5			18.3		M.A. Carriker,Jr.
USNM392420	albivitta albivitta	08/01,-75/58	8.01667	-75.9667	Colombia:BuenosAires,SantanderN,6050'	3 Apr 1946	F			128.4	113.1	31.5	52	20.8	21.3			15.6		M.A. Carriker,Jr.
USNM373029	albivitta albivitta	10/00,-73/00	10	-73	Colombia:Magdalena,SierraPerija,5500-6000'	25 Apr 1042	F			127.2	113.3	32.2	52.7	21.6	21.3			16.6		M.A. Carriker,Jr.
USNM368938	albivitta albivitta	10/51,-72/43	10.85	-72.7167	Colombia:Magdalena,MonteElias,5000-5500'	31 Jul 1941	F			128.1	102.7	32.1	50.6	22	21.1			13.7		M.A. Carriker,Jr.
USNM373026	albivitta albivitta	10/00,-73/00	10	-73	Colombia:Magdalena,SierraPerija,5500-6000'	22 Apr 1942	F			132.1	112.9	32.2	56.7	21.3	20.1			16.8		M.A. Carriker,Jr.
USNM373025	albivitta albivitta	10/00,-73/00	10	-73	Colombia:Magdalena,SierraPerija,5500-6000'	20 Apr 1942	F			123.5	104.6	34.7	50.7	21	19.8			16.1		M.A. Carriker,Jr.
USNM373022	albivitta albivitta	10/00,-73/00	10	-73	Colombia:Magdalena,SierraPerija,5500-6000'	7 May 1942	F			127.6	108.1	31.1	50.8	21.1	20.7			15.5		M.A. Carriker,Jr.
USNM373031	albivitta albivitta	10/00,-73/00	10	-73	Colombia:Magdalena,SierraPerija,6500'	26 Apr 1942	F			128.7	109.4	31.2	49.7	21.1	19.4			16		M.A. Carriker,Jr.
USNM401622	albivitta albivitta	07/40,-72/31	7.66667	-72.5167	Colombia:SantanderN,PaloGordo,4650'	17 Nov 1947	F			119.9	103.3	31.5	50.2	19.9	19.1			14.4		M.A. Carriker,Jr.
USNM401623	albivitta albivitta	07/40,-72/31	7.66667	-72.5167	Colombia:SantanderN,PaloGordo,4650'	13 Nov 1947	F			130.3	113.3	32.8	51.8	21.8	21.3			14		M.A. Carriker,Jr.
USNM411035	albivitta albivitta	07/04,-72/56	7.06667	-72.9333	Colombia:Santander,Heda,LasVegas	1 Sep 1949	F			124.5	100.5	28.7	46.9	19.9	17.7			14.5		M.A. Carriker,Jr.
USNM368939	albivitta albivitta	10/51,-72/43	10.85	-72.7167	Colombia:Magdalena,MonteElias,SierraNegra,SEfonseca,4000-5000'	29 Jul 1941	F			125.9	107.3	32.7	51.6	21.3	18.9			13.7		M.A. Carriker,Jr.
USNM368940	albivitta albivitta	10/51,-72/43	10.85	-72.7167	Colombia:Magdalena,MonteElias,SierraNegra,SEfonseca,5000-6000'	1 Aug 1941	F			123.5	104.1	32.2	46.4	20.9	18.9			16.1		M.A. Carriker,Jr.
USNM436319	albivitta albivitta	05/42,-75/07	5.7	-75.1167	Colombia:Antioquia,LaBodega,5800'	13 Jun 1951	F			129.7	116.1	32.2	55	23.3	21			16.1		M.A. Carriker,Jr.
USNM436320	albivitta albivitta	05/42,-75/07	5.7	-75.1167	Colombia:Antioquia,LaBodega,5800'	9 Jul 1951	F			132.4	114.5	31	54.3	23.5	20.4			16.6		M.A. Carriker,Jr.
AMNH487043	albivitta	08/30,-71/05	8.5	-71.0833	Venezuela:Merida,ElCorial,2500m	4 Sep 1896	F			126.8	112.1	30.8	47.2	20.4	18.6			18.7
AMNH180208	albivitta	00/27,-77/53	0.45	-77.8833	Ecuador:Baeza	7 Oct 1923	F			125.9	103	31.7	51.2	22.2	20.1			16.5
AMNH173779	albivitta	00/27,-77/53	0.45	-77.8833	Ecuador:Baeza Arriba	15 Sep 1922	F			124.2	101.4	34.5	53.3	23.2	19.9			17.2
AMNH487060	albivitta	00/27,-77/53	0.45	-77.8833	Ecuador:Baeza	Mar 1899	F			129.9	112	33	50.6	20.8	18.9			19.7
AMNH176015	albivitta	00/27,-77/53	0.45	-77.8833	Ecuador:Baeza Arriba	12 Nov 1922	F			128.1	110.6	32.1	50.8	21.9	20.7			15.2
AMNH487061	albivitta	00/27,-77/53	0.45	-77.8833	Ecuador:Baeza	Mar 1899	F			124.5	103.5	31.8	52.5	21.6	19.9			17.2
AMNH186362	albivitta	00/28,-77/36	0.466667	-77.6	Ecuador:Sumaco Arriba	19 Jan 1925	F			125	110.2	33.1	53.2	23.2	21.8			15
USNM101305	albivitta albivitta	-02/10,-79/50			Ecuador:Guayaquil	1884	F			121.1	100.3	31.3	48.1	20.5	20.3			14.7
LSUMNS61505	albivitta albivitta	07/22,-73/00	7.36667	-73	Colombia:above Suruta,Santander,2800m	13 Jan 1962	F			125.2	108.9	32.6	55.7	21.3	18.5			17		M.A.Carriker, Jr.
							AVGS:		#VALUE!	125.518	106.388	32.0035	52.9281	21.6982	20.3526	#VALUE!	#VALUE!	15.8667	#VALUE!
							STD		#VALUE!	3.24254	5.90144	1.18232	4.29221	1.04117	1.02548	#VALUE!	#VALUE!	1.86494	#VALUE!
							COUNT		0	57	57	57	57	57	57	0	0	57	0
							MIN		#VALUE!	117.7	91.5	28.7	43.8	19.3	17.7	#VALUE!	#VALUE!	12.1	#VALUE!
							MAX		#VALUE!	132.4	120.5	35.2	68	24.2	22.9	#VALUE!	#VALUE!	20	#VALUE!
LSUMNS87626	albivitta cyanolaemus	-05/02,-79/21	-5.03333	-79.35	PERU:Cajamarca,Playon,2kmS Carmen on RioSamaniego	9 Jul 1978	M			127	106.3	32.7	67.1	20.9	19.5			18.1		J.WilliamEley
LSUMNS87625	albivitta cyanolaemus	-05/02,-79/21	-5.03333	-79.35	PERU:Cajamarca,Playon,2kmS Carmen on RioSamaniego	2 Jul 1978	M		160	137.8		33.6	75.1	25	22.4			15.1		R.D.Semba
LSUMNS81873	albivitta cyanolaemus	-05/46,-77/41	-5.76667	-77.6833	PERU:SanMartin,15kmNEAbraPatricia	31 Aug 1976	M		210	114	102.1	31.8	55.1	18.9	18.3			14.3		J.P.O'Neill
LSUMNS87628	albivitta cyanolaemus	-05/35,-78/22	-5.58333	-78.3667	PERU:Amazonas,12 km E La Peca	18 Jun 1978	M		160	125.4	107.7	31.6	62.7	22.6	20.1			18.1		L.J.Bakkley
AMNH181266	cyanolaemus	-05/10,-79/10	-5.16667	-79.1667	PERU:NPeru,Chaupe,6100'	20 Feb 1923	M			128.4	107.8	32.9	67.5	25	21.6			17.5		Harry Watkins
AMNH181267	cyanolaemus	-05/10,-79/10	-5.16667	-79.1667	PERU:NPeru,Chaupe,6100'	28 Feb 1923	M			128.4	106.8	34.6	68.3	24.3	20.4			17.3		Harry Watkins
AMNH181268	cyanolaemus	-05/10,-79/10	-5.16667	-79.1667	PERU:NPeru,Chaupe,6100'	28 Feb 1923	M			129.7	105.4	35	61.4	24.7	20.9			17.2		Harry Watkins
AMNH181269	cyanolaemus	-05/10,-79/10	-5.16667	-79.1667	PERU:NPeru,Chaupe,6100'	6 Mar 1923	M			127.5	109.2	31.1	66.6	23.2	20.7			17.6		Harry Watkins
AMNH181264	cyanolaemus	-05/10,-79/10	-5.16667	-79.1667	PERU:NPeru,Chaupe,6100'	10 Feb 1923	M			126	109	32.3	64.4	23.5	19.8			15.5		Harry Watkins
							AVGS:		176.667	127.133	106.787	32.8444	65.3556	23.1222	20.4111	#VALUE!	#VALUE!	16.7444
							STD		23.5702	5.77831	2.1421	1.26061	5.18119	1.94695	1.12787	#VALUE!	#VALUE!	1.32171
							COUNT		3	9	8	9	9	9	9	0	0	9
							MIN		160	114	102.1	31.1	55.1	18.9	18.3	#VALUE!	#VALUE!	14.3
							MAX		210	137.8	109.2	35	75.1	25	22.4	#VALUE!	#VALUE!	18.1
LSUMNS97624	albivitta cyanolaemus	-05/02,-79/21	-5.03333	-79.35	PERU:Cajamarca,Machete on Sapalacha-Carmen trail	18 Jun 1980	F		134	123.1	107.8	28.8	52.9	22.5	18.5			14.3		J.WilliamEley
LSUMNS97625	albivitta cyanolaemus	-05/02,-79/21	-5.03333	-79.35	PERU:Cajamarca,Cucuma on Sapalacha-Carmen trail	24 Jun 1980	F		160	131.2	114.7	34.2	55.1	22.8	20.1			14.6		T.A.ParkerIII 2178
LSUMNS87627	albivitta cyanolaemus	-05/02,-79/21	-5.03333	-79.35	PERU:Cajamarca,Playon,2kmS Carmen on RioSamaniego	11 Jul 1978	F		160	123.6	107.1	31.1	55	22.2	18.7			14.5		R.D. Semba
LSUMNS81872	albivitta cyanolaemus	-05/56,-77/59	-5.93333	-77.9833	PERU:Amazonas,33kmNEIngenio on rd to L.Tamacochas	17 Aug 1976	F			122	109.6	29.4	53.1	21.7	19.5			17.9		J.P.O'Neill
LSUMNS81871	albivitta cyanolaemus	-05/56,-77/59	-5.93333	-77.9833	PERU:Amazonas,33kmNEIngenio on rd to L.Tamacochas	8 Aug 1976	F		210	128	116.7	31.3	54.7	22.5	19.8			19.4		Gary R. Graves 197
LSUMNS87630	albivitta cyanolaemus	-05/35,-78/22	-5.58333	-78.3667	PERU:Amazonas,12 km E La Peca	30 Jun 1978	F		130	119.9	99.9	32.1	50.8	21.2	18.8			18.5		G. L. Graham
LSUMNS87629	albivitta cyanolaemus	-05/35,-78/22	-5.58333	-78.3667	PERU:Amazonas,12 km E La Peca	9 Jul 1978	F			120.6	96.4	31.7	56.1	22.7	20.1			15.2		L.J.Bakkley
AMNH234530	cyanolaemus	-06/11,-77/13	-6.18333	-77.2167	PERU:NEPeru,Uscho,ca.50miEChachapoyas,5000'	30 Oct 1925	F			129.4	114.8	32.7	55.5	22.1	18.8			16.9		Harry Watkins
AMNH234534	cyanolaemus	-06/10,-77/31	-6.16667	-77.5167	PERU:NEPeru,LaLejia,NofChachapoyas,~9000'	19 Mar 1925	F			125.4	105.3	31.9	59.4	23.5	21.1			16.3		Harry Watkins; with some atrogularis?
AMNH234531	cyanolaemus	-06/11,-77/13	-6.18333	-77.2167	PERU:NEPeru,Uscho,50miEChachapoyas	3 Oct 1925	F			127	118.6	31.4	55.4	23.2	19.4			18.1		Harry Watkins; w/ maybe a little atrogularis
							AVGS:		158.8	125.02	109.09	31.46	54.8	22.44	19.48	#VALUE!	#VALUE!	16.57
							STD		28.5265	3.61796	6.91498	1.45547	2.15267	0.645291	0.774338	#VALUE!	#VALUE!	1.76695	#VALUE!
							COUNT		5	10	10	10	10	10	10	0	0	10
							MIN		130	119.9	96.4	28.8	50.8	21.2	18.5	#VALUE!	#VALUE!	14.3
							MAX		210	131.2	118.6	34.2	59.4	23.5	21.1	#VALUE!	#VALUE!	19.4
HYBRIDS---
LSUMNS92029	cyanolaemusXatrogularis	-07/05,-75/05	-7.08333	-75.0833	PERU:LaLibertad,Utcubamba,trail to Ongon	25 Oct 1979	M		172	121.2	105	31.1	69.7	23.4	20.6			14.9		D.Wiedenfeld 444
AMNH234532	cyanolaemusXatrogularis	-06/10,-77/31	-6.16667	-77.5167	PERU:NEPeru,LaLejia,NofChachapoyas	19 Mar 1925	M			128.6	111	31.9	72	25.8	21.3			15.5		Harry Watkins; see notes
AMNH234533	cyanolaemusXatrogularis	-06/10,-77/31	-6.16667	-77.5167	PERU:NEPeru,LaLejia,NofChachapoyas	11 Mar 1925	M			131.3	119.1	31.6	70.1	24.5	21.4			17.8		Harry Watkins
AMNH234535	cyanolaemusXatrogularis	-06/10,-77/31	-6.16667	-77.5167	PERU:NEPeru,LaLejia,NofChachapoyas	16 Apr 1925	M			131	115.1	33.7	67	24	20.1			14.8		Harry Watkins
LSUMNS84550	atrogularis->cyanolaemus?	-09/05,-75/46	-9.08333	-75.7667	PERU:Loreto,AbraDivisiona	14 Aug 1977	M		159	115.9	110.1	30.3	62.7	33.1	19.9			12.5		J.WilliamEley
LSUMNS62227	atrogularis->cyanolaemus?	-09/05,-75/46	-9.08333	-75.7667	PERU:Huanuco,Divisoria,CordilleraAzul	17 Aug 1967	M			128.5	116	32.4	66.7	23.9	20.7			19.2		J.P.O'Neill
LSUMNS69410	atrogularis->cyanolaemus?	-12/44,-73/47	-12.7333	-73.7833	PERU:Ayacucho,Huanhuachayo 12o44'S 73o47'W	6 May 1971	M			125.6	110	31	71.9	23.3	20.7	21		21		J.P.O'Neill
LSUMNS73933	atrogularis	-09/40,-76/09	-9.66667	-76.15	PERU:Huanuco,trail to Paty, below Carpish Pass	2 Aug 1973	M		187	125.7	115.5	34.7	70.4	23.2	22.2			18.3		D.A.Tallman 1661
LSUMNS73932	atrogularis	-09/40,-76/09	-9.66667	-76.15	PERU:Huanuco,trail to Paty, below Carpish Pass	10 Aug 1973	M		185	124.2	117.1	32.4	65.8	23.9	22			11.2		R.J.Loque
LSUMNS123730	atrogularis	-14/31,-67/35	-14.5167	-67.5833	BOLIVIA:Gral.Ballivan,SerraniaPilon	21 Sep 1984	M		188	124.8	113.4	35.6	79.8	25.4	22.1			19		Donna C. Schmitt
LSUMNS37512	atrogularis	-17/56,-63/24	-17.9333	-63.4	BOLIVIA:Sta.Cruz,Cercado,Espejos	22 Dec 1967	M			126.1	106.1	33.2	60.4	24.6	21			20.1		F.Steinbach 14295
LSUMNS37511	atrogularis	-17/00,-64/00	-17	-64	BOLIVIA:Sta.Cruz,Ichilo,RioColorado	18 Sep 1944	M			133.6	118.3	34.1	78.5	26.9	22.8			22.6		F.Steinbach 9000
LSUMNS123729	atrogularis	-14/31,-67/35	-14.5167	-67.5833	BOLIVIA:Beni,Gral.BallivanSerraniaPilon	19 Sep 1984	M		160	122.1	113.4	32.7	65.4	24.7	22.6			17		Donna C. Schmitt
LSUMNS156323	atrogularis	-08/00,-74/00	-8	-74	PERU:Ucayali,65kmENEPucallpa,RioShesha	11 Jul 1987	M		124	114.8	116.2	26.8	59.9	23.8	19.2			16		Vladimiro/J.P.O'Neill
AMNH169639	atrogularis	-11/09,-75/20	-11.15	-75.3333	PERU:Junin,Tulumayo,4000'	15 May 1921	M			124.6	119.8	29.9	67.6	22.9	21.5			17.2		Harry Watkins
AMNH820698	atrogularis > dimidiatus	-12/42,-73/43	-12.7	-73.7167	PERU:Ayacucho, Rio Sta. Rosa	14 Aug 1968	M			123.1	111.4	30.3	67.9	23.7	22			19.2		J.S. Weske & J. Terborgh
AMNH820165	atrogularis	-12/38,-73/39	-12.6333	-73.65	PERU:Dept.Cuzco,CordilleraVilcabamba,1370m	22 Jun 1967	M			126.5	111.2	29.7	71.1	24.3	21.1			16.4		John S. Weske & John W. Terborgh
AMNH487100	atrogularis	-11/03,-75/19	-11.05	-75.3167	PERU:Chanchamayo	1903	M			125		32.2	72.8	24.6	21.2			13.6		C. O. Schunke
LSUMNS132255	dimidiatus	-11/02,-68/44	-11.0333	-68.7333	BOLIVIA:Pando,NicolasSuarez,10kmSCobija	30 Jun 1986	M		132	108.1	103.3	29.2	60.6	23.7	19.2			13.7		K.V.Rosenberg,Donna C. Schmitt
LSUMNS68838	atrogularis->dimidiatus	-12/44,-73/47	-12.7333	-73.7833	PERU:Ayacucho,Huanhuachayo,12o44'S 73o47'W	13 Jul 1970	M			116.7	109.8	30.1	67.8	24.2	22.2			16.3		John P. O'Neill
LSUMNS132258	dimidiatus	-11/02,-68/44	-11.0333	-68.7333	BOLIVIA:Pando,NicolasSuarez,12kmSCobijarca		M		130	115.1	102.9	29.8	65.9	24	21			15		J.A.Gerwin/ElianaI.Flores
							AVGS:		158.125	122.376	112.156	31.4353	67.9529	24.7176	21.2588	21	#VALUE!	16.9588	#VALUE!
							STD		25.2262	6.06693	4.8908	2.18738	5.56883	2.27964	1.05499	0	#VALUE!	3.01507	#VALUE!
							COUNT		8	17	16	17	17	17	17	1	0	17	0
							MIN		124	108.1	102.9	26.8	59.9	22.9	19.2	21	#VALUE!	11.2	#VALUE!
							MAX		188	133.6	119.8	35.6	79.8	33.1	22.8	21	#VALUE!	22.6	#VALUE!
LSUMNS123728	atrogularis	-14/31,-67/35	-14.5167	-67.5833	BOLIVIA:Beni,Gral.Ballivan,SerraniaPilon,27kmNRioQuiquibey	19 Sep 1984	F			120.8	109	32	61.4	24.3	21.1			17.3		C.Gregory Schmitt
LSUMNS35942	atrogularis	-17/06,-65/29	-17.1	-65.4833	BOLIVIA:Cochabamba,Chapare,AltoPalmar,1100m	20 Oct 1955	F			128.4	118	33.6	60.3	24.2	20.9			19.2		F.Steinbach 12625
LSUMNS132257	dimidiatus	-11/02,-68/44	-11.0333	-68.7333	BOLIVIA:Pando,NicolasSuarez,10kmSCobija	7 Jul 1986	F		110	105.5	96.8	26.7	47.1	21.1	17.4			14.7		C.Gregory Schmitt
LSUMNS132256	dimidiatus	-11/02,-68/44	-11.0333	-68.7333	BOLIVIA:Pando,NicolasSuarez,10kmSCobija	6 Jul 1986	F		115	109.5	94.1	29.4	50.7	22	18.4			11.4		John A. Gerwin 249
LSUMNS64051	dimidiatus	-10/08,-71/13	-10.1333	-71.2167	PERU:Loreto,RioCuranja,Balta,300m	22 Jul 1968	F			111.1	98.6	27.7	46.7	21	18.1			14.8		John P. O'Neill 3217
LSUMNS68839	atrogularis->dimidiatus	-12/44,-73/47	-12.7333	-73.7833	PERU:Ayacucho,Huanhuachayo,12o44'S 73o47'W	13 Jul 1970	F			120.6	109.4	28.8	53.9	21.4	20.4			17.1		John P. O'Neill
LSUMNS68840	atrogularis->dimidiatus	-12/42,-73/43	-12.7	-73.7167	PERU:Ayacucho,Sta.Rosa,RioSta.Rosa,12o42'S76o43'W	12 Jul 1970	F			117.7	111.7	29.7	56.8	22.1	20.3			17.7		John P. O'Neill
AMNH146034	dimidiatus	-13/39,-69/36	-13.65	-69.6	PERU:SEPeru,LaPampa	21 Oct 1916	F			117	101.9	28.3	49.7	21.1	18.8			17.1		Harry Watkins
AMNH487101	atrogularis	-11/03,-75/19	-11.05	-75.3167	PERU:Chanchamayo,1200m	1902	F			120	107.8	31	55.6	23.5	19.9			17.9		C. O. Schunke
AMNH487099	atrogularis	-11/03,-75/19	-11.05	-75.3167	PERU:Chanchamayo,1000m	Aug 1904	F			129.6	117.7	31.4	69.2	26.2	22.8			18.7		C. O. Schunke
AMNH146035	atrogularis > dimidiatus (by size)	-13/22,-69/37	-13.3667	-69.6167	PERU:Astillero,SE Peru	9 Jan 1917	F			118.1	103.8	28.8	52.8	20	18.9			15.6		Harry Watkins
							AVGS:		112.5	118.027	106.255	29.7636	54.9273	22.4455	19.7273	#VALUE!	#VALUE!	16.5	#VALUE!
							STD		2.5	6.99689	7.6225	1.94715	6.45376	1.77936	1.50399	#VALUE!	#VALUE!	2.12859	#VALUE!
Sample sizes:							COUNT		2	11	11	11	11	11	11	0	0	11	0
							MIN		110	105.5	94.1	26.7	46.7	20	17.4	#VALUE!	#VALUE!	11.4	#VALUE!
	prasinus						MAX		115	129.6	118	33.6	69.2	26.2	22.8	#VALUE!	#VALUE!	19.2	#VALUE!
98	M
75	F
4	U
	wagleri
28	M
26	F
	U
	caeruleogularis
105	M
50	F
2	U
	albivitta
86	M
57	F
	U
	cyanolaemus
9	M
10	F
	U
	atrogularis
17	M
11	F
	U
578	GRAND TOTAL MEASURED
THE INTERGRADES OR HYBRIDS BETWEEN cyanolaemus AND atrogularis AND THEIR LOCATIONS:
AMNH234530	cyanolaemus	-06/11,-77/13			PERU:NEPeru,Uscho,ca.50miEChachapoyas,5000'	30 Oct 1925	F			129.4	114.8	32.7	55.5	22.1	18.8			16.9		Harry Watkins
AMNH234534	cyanolaemus w/ some atrogularis?	-06/10,-77/31			PERU:NEPeru,LaLejia,NofChachapoyas,~9000'	19 Mar 1925	F			125.4	105.3	31.9	59.4	23.5	21.1			16.3		Harry Watkins; with some atrogularis?
AMNH234531	cyanolaemus w/ maybe a little atrogularis	-06/11,-77/13			PERU:NEPeru,Uscho,50miEChachapoyas	3 Oct 1925	F			127	118.6	31.4	55.4	23.2	19.4			18.1		Harry Watkins; w/ maybe a little atrogularis
LSUMNS92029	cyanolaemusXatrogularis	-07/05,-75/05	-7.08333	-75.0833	PERU:LaLibertad,Utcubamba,trail to Ongon	25 Oct 1979	M		172	121.2	105	31.1	69.7	23.4	20.6			14.9		D.Wiedenfeld 444
AMNH234532	cyanolaemusXatrogularis	-06/10,-77/31	-6.16667	-77.5167	PERU:NEPeru,LaLejia,NofChachapoyas	19 Mar 1925	M			128.6	111	31.9	72	25.8	21.3			15.5		Harry Watkins; see notes
AMNH234533	cyanolaemusXatrogularis	-06/10,-77/31	-6.16667	-77.5167	PERU:NEPeru,LaLejia,NofChachapoyas	11 Mar 1925	M			131.3	119.1	31.6	70.1	24.5	21.4			17.8		Harry Watkins
AMNH234535	cyanolaemusXatrogularis	-06/10,-77/31	-6.16667	-77.5167	PERU:NEPeru,LaLejia,NofChachapoyas	16 Apr 1925	M			131	115.1	33.7	67	24	20.1			14.8		Harry Watkins
LSUMNS84550	atrogularis->cyanolaemus?	-09/05,-75/46			PERU:Loreto,AbraDivisiona	14 Aug 1977	M		159	115.9	110.1	30.3	62.7	33.1	19.9			12.5		J.WilliamEley
LSUMNS62227	atrogularis->cyanolaemus?	-09/05,-75/46			PERU:Huanuco,Divisoria,CordilleraAzul	17 Aug 1967	M			128.5	116	32.4	66.7	23.9	20.7			19.2		J.P.O'Neill
LSUMNS69410	atrogularis->cyanolaemus?	-12/44,-73/47			PERU:Ayacucho,Huanhuachayo 12o44'S 73o47'W	6 May 1971	M			125.6	110	31	71.9	23.3	20.7	21		21		J.P.O'Neill
THE GENTETIC HYBRIDS OF PUEBLA-OLIVARES ET AL. (2008) (Data from Nate Rice, ANSP):
ANS_NUM	GENUS SPECIES SUBSPECIES	SEX	For El Chapo, Google Earth:		COUNTRY	PROV_STATE	LOCATION	dec latitude CALC	dec longtiude CALC	DAY_COLLECTION	MONTH_COLLECTION	YEAR_COLLECTION	ORG_NUM	PREPARATOR	COLLECTOR
185311	Aulacorhynchus prasinus albivitta	female	-0.3381	-77.8073	Ecuador	Napo	12 KM NNE EL CHACO; MIRADOR			3	10	1992	TJD 5781	Tristan J. Davis	DAVIS, T.J.
185312	Aulacorhynchus prasinus albivitta	male	-0.3381	-77.8073	Ecuador	Napo	12 KM NNE EL CHACO; MIRADOR			6	10	1992	FS 1532	Francisco Sornoza	SORNOZA, F.
